# Supplementary material for: Transcriptome Analysis of Genes Regulated by Cholesterol Loading in Two Strains of Mouse Macrophages Associates Lysosome Pathway and ER Stress Response with Atherosclerosis Susceptibility
Source: PLoS One. 2013 May 21;8(5):e65003. doi: 10.1371/journal.pone.0065003 (PMC3660362; doi:10.1371/journal.pone.0065003)
Supplement: Table S1 — Differentially Expressed Transcripts between AKR and DBA in Unloaded BMM (experiment 1). (XLS) [file pone.0065003.s003.xls]

## Sheet: Sheet1
Table S1: Differentially Expressed Transcripts between AKR and DBA in Unloaded BMM (experiment 1)
Gene Symbol	Log2Fold Change	P.Value	FDR Adjusted P-Value
H2-D1	7.72433	2.73082e-23	2.54403e-19
0610037M15Rik	5.6243	1.09442e-20	5.09782e-17
Tm7sf1	4.20772	1.48736e-19	4.61874e-16
Ncf2	6.10882	4.96715e-19	1.15685e-15
2310047I15Rik	3.68523	6.9586e-19	1.24683e-15
Psmb6	-3.64841	9.3686e-19	1.24683e-15
Ccl5	-4.52651	9.2397e-19	1.24683e-15
AA881470	3.1927	1.76753e-18	2.05828e-15
Gpnmb	-3.73371	2.83033e-18	2.92971e-15
2510048K03Rik	3.3258	5.66762e-18	5.27995e-15
Villp	3.67459	8.13558e-18	6.8901e-15
Stab2	3.45728	1.15531e-17	8.96906e-15
Gpnmb	-2.99783	3.57607e-17	2.56267e-14
Hal	-2.81153	8.15814e-17	5.42866e-14
Gpnmb	-3.72466	1.0314e-16	6.40568e-14
Abcb4	2.41272	1.39236e-16	8.10704e-14
Pilrb	3.30108	3.30328e-16	1.8102e-13
6030411F23Rik	-2.8623	3.60139e-16	1.86392e-13
Thumpd1	-2.43476	4.55661e-16	2.23418e-13
Atp2a3	2.70318	1.07465e-15	5.0057e-13
2310009E04Rik	-2.74889	1.47606e-15	6.54807e-13
H2-Q6	3.1555	1.99292e-15	8.43911e-13
Pscdbp	2.4673	2.32882e-15	9.43273e-13
Folr2	-3.25874	6.39324e-15	2.48164e-12
Napsa	-1.90701	7.85081e-15	2.86009e-12
1110005F07Rik	-2.65784	7.98223e-15	2.86009e-12
H2-Q7	2.31391	1.12037e-14	3.78093e-12
Ctsh	2.02003	1.13639e-14	3.78093e-12
Gpnmb	-1.74079	1.58852e-14	5.10299e-12
2410043F08Rik	2.0313	2.40018e-14	7.45334e-12
Insl6	1.79015	4.64572e-14	1.39611e-11
4930565N07Rik	2.20349	5.24057e-14	1.52566e-11
Snx5	-2.27211	5.60235e-14	1.58156e-11
Il11ra1	1.76296	6.14517e-14	1.68378e-11
Osbpl3	1.81538	6.36351e-14	1.69378e-11
BC022687	-1.77187	6.74601e-14	1.74572e-11
5430433G21Rik	2.28051	1.08619e-13	2.73484e-11
Soat1	1.87213	1.23884e-13	3.0371e-11
Nos3as	1.60667	1.31787e-13	3.13319e-11
Il11ra2	1.56508	1.34529e-13	3.13319e-11
Mlycd	1.69987	1.4125e-13	3.20948e-11
Slc40a1	2.10006	1.54207e-13	3.42046e-11
Tlr1	-1.77516	1.82198e-13	3.94733e-11
2310047I15Rik	2.10677	2.02969e-13	4.29741e-11
Zfp30	1.7571	2.37717e-13	4.8143e-11
Crym	1.71224	2.32972e-13	4.8143e-11
Rapgef5	1.43989	2.62697e-13	5.207e-11
E2f2	-1.6698	2.81712e-13	5.37936e-11
Gdf3	-1.93039	2.82942e-13	5.37936e-11
Il7r	2.11086	2.97671e-13	5.43747e-11
Iap	1.55939	2.95237e-13	5.43747e-11
9130422G05Rik	1.53886	3.16643e-13	5.67279e-11
AI929863	1.55872	3.29785e-13	5.79675e-11
Adssl1	1.54613	3.83232e-13	6.61146e-11
Tm4sf5	1.60127	4.32958e-13	7.33352e-11
1300013B24Rik	1.99955	5.25169e-13	8.73657e-11
Mgmt	-1.54234	6.07362e-13	9.92665e-11
Scn1b	-1.81645	6.40185e-13	1.02827e-10
AI481316	-1.88205	6.83771e-13	1.07966e-10
H2-DMb2	-1.65819	7.56381e-13	1.17441e-10
Npy	1.45476	8.38067e-13	1.27991e-10
BC003331	1.56215	9.17589e-13	1.37875e-10
Usp39	1.40154	9.84666e-13	1.45606e-10
Igh-6	1.74426	1.00092e-12	1.45696e-10
C330046E03	1.64926	1.06933e-12	1.5326e-10
5830482F20Rik	1.95253	1.37139e-12	1.93573e-10
Gps2	-1.37212	1.43729e-12	1.99848e-10
Ncf2	1.44798	1.51818e-12	2.0799e-10
Ddef1	1.47571	1.77118e-12	2.39135e-10
Snrpn	1.35169	1.92293e-12	2.5231e-10
Rab17	-1.6494	1.92199e-12	2.5231e-10
BC026370	1.3595	2.25341e-12	2.91566e-10
0610009K11Rik	-1.49524	2.50315e-12	3.19132e-10
P2ry1	-1.59448	2.53497e-12	3.19132e-10
Rapgef5	1.36004	2.5937e-12	3.22172e-10
AA415817	1.33266	2.71043e-12	3.32242e-10
2210012G02Rik	-1.45283	3.07111e-12	3.66801e-10
Scn1b	-1.88977	3.05518e-12	3.66801e-10
Abhd1	-1.47582	3.15893e-12	3.72514e-10
Ddx6	1.69409	3.23291e-12	3.72819e-10
C2	-1.4897	3.24156e-12	3.72819e-10
Tmem8	1.38682	3.80618e-12	4.32419e-10
Mapkapk3	1.30488	3.9273e-12	4.40804e-10
Apobec1	-1.51908	4.48042e-12	4.969e-10
AA415817	1.54911	4.5683e-12	5.00686e-10
H2-T10	-1.3977	4.71957e-12	5.1125e-10
Il1b	2.48069	5.14021e-12	5.47089e-10
Camk2b	1.98708	5.16787e-12	5.47089e-10
LOC620078	1.70123	5.56589e-12	5.82605e-10
H2-DMa	1.60899	6.07273e-12	6.28595e-10
Sdh1	-1.33387	7.43741e-12	7.61394e-10
Rapgef5	1.2946	8.5456e-12	8.46923e-10
Ifitm1	1.24871	8.3899e-12	8.46923e-10
Cxcl14	1.15909	8.46002e-12	8.46923e-10
Ccl7	-1.75891	9.40858e-12	9.22635e-10
Vcl	-1.20561	9.58976e-12	9.30606e-10
2310057H16Rik	-1.39533	1.07019e-11	1.02783e-09
Treml1	1.24481	1.09665e-11	1.04249e-09
Abhd1	-1.36276	1.15569e-11	1.08752e-09
Dcn	1.72389	1.46121e-11	1.36126e-09
Ltb	1.40276	1.7557e-11	1.61941e-09
Sipa1l1	1.14737	1.90709e-11	1.7249e-09
Gjb4	-1.15886	1.89219e-11	1.7249e-09
1810054D07Rik	1.0866	2.01801e-11	1.80767e-09
Capn5	1.26203	2.33379e-11	2.07063e-09
Erdr1	-1.61173	2.40896e-11	2.11716e-09
Ext1	1.61934	2.51112e-11	2.16705e-09
Centb1	1.2513	2.51225e-11	2.16705e-09
Enpp1	-1.09215	2.65087e-11	2.26564e-09
Cenpa	1.31862	2.80479e-11	2.3754e-09
C1qb	-1.30759	2.93391e-11	2.46237e-09
Akr1e1	1.66751	3.49321e-11	2.9056e-09
Fosl2	1.2498	4.64741e-11	3.83144e-09
Cryab	1.12689	4.8413e-11	3.95628e-09
2310007A19Rik	1.21089	4.95943e-11	4.01757e-09
A130052D22	1.1747	5.47523e-11	4.29689e-09
Cnnm2	1.05731	5.48873e-11	4.29689e-09
Ryk	-1.02563	5.35693e-11	4.29689e-09
Prss22	-1.58227	5.48131e-11	4.29689e-09
4833414E09Rik	1.30367	5.6902e-11	4.34507e-09
C730049P21	1.2893	5.649e-11	4.34507e-09
2810405K07Rik	-1.12176	5.64311e-11	4.34507e-09
Rasgrf1	1.38433	5.93343e-11	4.49397e-09
Cables1	-1.29623	6.07427e-11	4.56354e-09
Arhgap24	-1.1364	6.19545e-11	4.61735e-09
Igh-6	1.54786	6.86425e-11	5.07519e-09
BC065120	1.1313	7.18904e-11	5.27347e-09
Zfp277	-1.15011	8.1275e-11	5.9153e-09
Ass1	1.10086	8.22129e-11	5.93718e-09
2210012G02Rik	-1.40744	8.75235e-11	6.27207e-09
Hoxb7	-1.0153	8.89624e-11	6.32652e-09
Cdkn1a	1.11419	9.33073e-11	6.58523e-09
Mmp13	1.02801	1.00599e-10	7.04648e-09
Nfkbib	1.27048	1.08355e-10	7.53307e-09
Vldlr	1.19185	1.10673e-10	7.63725e-09
Pmp22	-1.14577	1.17533e-10	8.05099e-09
Pdk1	1.25173	1.21039e-10	8.23065e-09
Pbxip1	1.1161	1.25853e-10	8.44241e-09
Amica1	1.07283	1.25966e-10	8.44241e-09
Pdlim4	1.3162	1.33087e-10	8.75221e-09
C530043K16Rik	1.21053	1.32674e-10	8.75221e-09
Ifitm1	1.10255	1.34346e-10	8.75221e-09
Lrp4	-0.947481	1.3383e-10	8.75221e-09
4833444G19Rik	1.38346	1.42238e-10	9.20203e-09
D7Rp2e	-0.960198	1.48424e-10	9.536e-09
Cdkn1a	1.10784	1.50725e-10	9.61749e-09
Tnfsf13	-1.1408	1.6417e-10	1.04041e-08
Ch25h	-1.29092	1.70049e-10	1.07039e-08
1200013B22Rik	1.06229	1.78509e-10	1.1161e-08
Ndn	1.07275	1.91826e-10	1.19137e-08
A630042L21Rik	1.27179	1.95409e-10	1.20558e-08
Gpr160	-1.2018	2.18162e-10	1.3371e-08
0610037D15Rik	1.20139	2.21783e-10	1.35041e-08
Tuft1	-1.03254	2.28328e-10	1.38124e-08
C80638	1.39437	2.38572e-10	1.4339e-08
AI115600	1.08643	2.46784e-10	1.47374e-08
Tjp2	-1.19865	2.57445e-10	1.52761e-08
Fxyd2	-1.61855	2.61707e-10	1.54308e-08
Galnt2	1.06602	2.65264e-10	1.55422e-08
Deadc1	-0.966538	2.74058e-10	1.5957e-08
Bzrap1	1.59121	2.81108e-10	1.61655e-08
AW548124	-1.25755	2.79421e-10	1.61655e-08
Ccl12	-1.06372	2.85787e-10	1.63337e-08
Ltb4r1	-1.03466	2.93635e-10	1.65788e-08
Snx5	-1.54512	2.92986e-10	1.65788e-08
Csprs	-1.05896	3.06146e-10	1.71811e-08
D11Ertd497e	-1.16116	3.22016e-10	1.79635e-08
Casp4	1.17249	3.24955e-10	1.80195e-08
Usp2	1.37849	3.53563e-10	1.94899e-08
5730409G07Rik	0.95511	3.67367e-10	2.01317e-08
Gpc1	1.09574	4.0836e-10	2.22473e-08
Ier3	1.12733	4.32075e-10	2.34024e-08
BC066107	1.05998	4.44948e-10	2.39603e-08
Aldh2	0.980205	4.85359e-10	2.59862e-08
Clic4	0.875788	4.90958e-10	2.61358e-08
2310016C08Rik	1.10405	5.09463e-10	2.68397e-08
AA959742	-0.865273	5.09942e-10	2.68397e-08
1500016H10Rik	1.16911	5.1923e-10	2.7175e-08
C330023F11Rik	-0.965879	5.24908e-10	2.73187e-08
Pim1	1.25509	5.41091e-10	2.80045e-08
Erdr1	-1.12543	5.71614e-10	2.94208e-08
Pim3	0.939103	5.79368e-10	2.9494e-08
5830417I10Rik	-0.93422	5.7914e-10	2.9494e-08
A2bp1	1.02243	6.51797e-10	3.30008e-08
Cox7a1	-0.890538	6.92215e-10	3.48577e-08
Uhrf1	-1.23463	7.59052e-10	3.80179e-08
Ptpla	-0.986368	7.81575e-10	3.89366e-08
Myo6	0.885967	8.30594e-10	4.09408e-08
Il3ra	0.843243	8.28897e-10	4.09408e-08
Nasp	-1.05389	8.70184e-10	4.26665e-08
Hp	1.12189	8.76384e-10	4.27455e-08
Blm	-0.964446	8.8168e-10	4.27799e-08
Ugt1a6	1.02209	1.01148e-09	4.88237e-08
2610042O14Rik	0.840526	1.02133e-09	4.90449e-08
BC057022	-0.85286	1.05814e-09	5.05518e-08
Hp	1.19166	1.08805e-09	5.14774e-08
Ccr5	-0.98473	1.08856e-09	5.14774e-08
Atf3	1.0397	1.12198e-09	5.27899e-08
4921528G01Rik	-0.890511	1.13977e-09	5.33572e-08
Nasp	-0.989148	1.22544e-09	5.70356e-08
2310003L22Rik	-1.0607	1.23059e-09	5.70356e-08
Chic2	-0.917817	1.29183e-09	5.92844e-08
Cox7a2l	-1.02448	1.29083e-09	5.92844e-08
Enpp4	0.860068	1.42205e-09	6.46233e-08
Bhlhb2	-1.1206	1.42174e-09	6.46233e-08
Kif23	1.09977	1.4523e-09	6.56777e-08
Phemx	-0.984803	1.51235e-09	6.8063e-08
B230312I18Rik	-1.00331	1.6259e-09	7.28214e-08
4930455F23Rik	0.832459	1.64069e-09	7.31324e-08
Neo1	0.902983	1.65322e-09	7.32996e-08
Snapc5	-1.1669	1.66018e-09	7.32996e-08
Itpr1	0.99584	1.74941e-09	7.68749e-08
0710001P18Rik	0.825841	1.7723e-09	7.75151e-08
Txnl4	1.20396	1.78318e-09	7.76266e-08
Tle1	0.932147	1.8489e-09	8.01134e-08
Chst1	0.985791	1.91051e-09	8.23995e-08
1500010G04Rik	0.805209	2.0106e-09	8.63169e-08
Gnl2	1.09256	2.03032e-09	8.67637e-08
Mfge8	0.767654	2.05416e-09	8.73816e-08
Eif3s1	0.907842	2.08875e-09	8.8449e-08
9030611O19Rik	0.964876	2.20535e-09	9.29639e-08
2610510D13Rik	-0.904256	2.23333e-09	9.37194e-08
D16Ertd472e	0.885005	2.34443e-09	9.79405e-08
Acas2l	-0.79308	2.41207e-09	1.00316e-07
2810004N20Rik	-0.851733	2.50749e-09	1.03821e-07
Dia1	0.767949	2.56407e-09	1.05694e-07
Ddit4	0.880324	2.64506e-09	1.08076e-07
Fli1	-0.849524	2.63813e-09	1.08076e-07
Agtrap	-1.09121	2.71375e-09	1.10399e-07
Vwf	1.03535	2.84471e-09	1.15223e-07
Ccr5	-1.64868	2.86002e-09	1.15342e-07
Ppp1r10	0.796441	2.87426e-09	1.15416e-07
C76566	-0.89273	2.92001e-09	1.1675e-07
Bteb1	-0.85244	2.95762e-09	1.17749e-07
2510004L01Rik	0.94608	3.15787e-09	1.25186e-07
Phxr4	1.01782	3.18981e-09	1.25916e-07
Csf1	0.966908	3.31705e-09	1.30199e-07
1200006F02Rik	0.820414	3.34022e-09	1.30199e-07
Clnk	-0.781084	3.33111e-09	1.30199e-07
Fosb	1.05345	3.47482e-09	1.34881e-07
Csf2rb1	0.928273	3.53478e-09	1.36494e-07
Fbxl20	0.754042	3.54569e-09	1.36494e-07
Slco3a1	1.14446	3.58175e-09	1.37315e-07
Mrpl48	-0.946255	3.60961e-09	1.37816e-07
Pop4	1.2636	3.71508e-09	1.39568e-07
Ucp1	1.13297	3.73955e-09	1.39568e-07
Daf1	1.02251	3.76036e-09	1.39568e-07
Csf2rb2	0.91803	3.75926e-09	1.39568e-07
Pltp	-0.901005	3.69815e-09	1.39568e-07
Mertk	-0.946499	3.69392e-09	1.39568e-07
Smox	-1.00894	3.74751e-09	1.39568e-07
Prps1	-1.01559	3.82675e-09	1.41468e-07
Vegfa	0.971528	4.11074e-09	1.51366e-07
Nck2	-1.07699	4.22144e-09	1.5483e-07
Jun	0.902089	4.34684e-09	1.58804e-07
Itgb7	0.82225	4.57153e-09	1.66361e-07
Bid	0.727817	4.6457e-09	1.68402e-07
Mdm2	0.835162	4.68185e-09	1.69055e-07
2010319C14Rik	-0.933268	4.70574e-09	1.69261e-07
Cias1	1.0521	4.75445e-09	1.70356e-07
Ccl12	-1.1412	5.1811e-09	1.84931e-07
S100a1	-0.815617	5.3347e-09	1.89687e-07
Slc16a9	0.826871	5.6389e-09	1.99742e-07
Ptplb	-0.88308	5.70023e-09	2.01149e-07
AI451557	0.789626	5.79073e-09	2.03103e-07
Rasgrp3	-1.0176	5.79921e-09	2.03103e-07
Fxyd2	-1.01785	5.85712e-09	2.04363e-07
Cd28	-1.32631	6.04802e-09	2.10236e-07
Ugt1a9	0.935735	6.16245e-09	2.13418e-07
Fh1	-0.92354	6.18784e-09	2.13503e-07
Emp2	0.981572	6.31067e-09	2.15788e-07
Fignl1	-0.862896	6.32355e-09	2.15788e-07
P2ry13	-1.06319	6.2916e-09	2.15788e-07
H2-D4	0.925039	6.90191e-09	2.34665e-07
Zfp715	-0.81795	6.9427e-09	2.35193e-07
Lmcd1	0.965553	7.05044e-09	2.37978e-07
Apg7l	0.78977	7.45314e-09	2.50662e-07
Ccl3	0.883678	7.5218e-09	2.51746e-07
9330129D05Rik	0.756518	7.5394e-09	2.51746e-07
2700008N14Rik	0.855351	7.57503e-09	2.52032e-07
Ss18l1	0.758739	7.76893e-09	2.57564e-07
1810029C22Rik	1.00128	7.8547e-09	2.59484e-07
Rpgrip1	0.901384	8.63303e-09	2.83198e-07
Bbx	0.817738	8.63336e-09	2.83198e-07
Tmem8	1.02512	8.72295e-09	2.85133e-07
F630022B06Rik	-1.06208	8.92481e-09	2.90712e-07
Rpp14	-0.742162	9.21721e-09	2.9919e-07
Myo5a	-0.825708	9.32102e-09	3.01509e-07
Apoc4	-0.772207	9.63236e-09	3.10502e-07
Slc4a7	0.928389	9.69964e-09	3.11593e-07
D1Ertd251e	-1.03717	9.83232e-09	3.1477e-07
Bzrp	0.846036	9.90789e-09	3.16102e-07
Chd2	0.948454	1.03486e-08	3.29036e-07
H3f3b	0.741362	1.05112e-08	3.3307e-07
Mapk8ip3	0.838133	1.07527e-08	3.39566e-07
Ulk1	0.815856	1.08688e-08	3.42073e-07
2010002H18Rik	0.721224	1.19991e-08	3.76375e-07
Myo10	0.937672	1.26913e-08	3.96751e-07
Dpep3	0.844847	1.32553e-08	4.12998e-07
Comp	0.722281	1.34354e-08	4.17213e-07
Atp2a3	0.760237	1.42112e-08	4.3984e-07
Tram1	-0.755474	1.47892e-08	4.56211e-07
Ada	-0.814908	1.51327e-08	4.65268e-07
Iqce	0.864204	1.56592e-08	4.79871e-07
H47	-0.680562	1.59218e-08	4.86319e-07
2610305D13Rik	-1.38532	1.63587e-08	4.98032e-07
Mat2a	-0.698432	1.70845e-08	5.18435e-07
Sts	-0.893723	1.76829e-08	5.34851e-07
Vps52	-0.855107	1.81548e-08	5.47346e-07
Tnrc6	0.721442	1.85417e-08	5.57209e-07
Map3k14	0.93807	1.86602e-08	5.58966e-07
Ednrb	1.34385	1.87654e-08	5.60316e-07
Tdrkh	-0.770753	1.92047e-08	5.71599e-07
Cspg2	0.804127	1.94477e-08	5.75159e-07
Ugt1a6	0.801711	1.94115e-08	5.75159e-07
0610012A05Rik	0.906093	1.96377e-08	5.78938e-07
Elk3	-0.78948	1.98179e-08	5.82408e-07
Cxcl2	1.21264	2.00512e-08	5.83834e-07
Pde3b	0.926202	2.00544e-08	5.83834e-07
Hist1h3h	0.774996	1.99977e-08	5.83834e-07
Pscd1	0.859041	2.04617e-08	5.9018e-07
BC025833	0.821844	2.05258e-08	5.9018e-07
Rnf166	0.707857	2.0525e-08	5.9018e-07
Oasl1	-0.791129	2.03542e-08	5.9018e-07
AA959742	-0.752694	2.06328e-08	5.91432e-07
Man2a2	-0.872677	2.08939e-08	5.97078e-07
Emilin2	0.790115	2.12227e-08	6.04618e-07
Mrpl17	-0.762411	2.15639e-08	6.12466e-07
4930538D17Rik	0.832366	2.17182e-08	6.14974e-07
D630004N19Rik	0.732877	2.22495e-08	6.28111e-07
BC013481	0.685069	2.27822e-08	6.41204e-07
Apoc1	-0.698805	2.34683e-08	6.58526e-07
Scamp5	0.892187	2.40788e-08	6.73627e-07
Ctsk	-0.796913	2.44767e-08	6.82559e-07
Plxdc1	-0.833925	2.45446e-08	6.82559e-07
Hspe1	-0.689752	2.46884e-08	6.84516e-07
Irf1	0.736208	2.48936e-08	6.88158e-07
Pfkp	-0.743686	2.50588e-08	6.90675e-07
Tlr2	0.652627	2.56469e-08	7.04797e-07
Rassf2	0.807235	2.58046e-08	7.07047e-07
AW538196	-0.713822	2.60389e-08	7.11373e-07
Lhfpl2	0.842725	2.68731e-08	7.32016e-07
C330029B10Rik	0.752763	2.7094e-08	7.35881e-07
Prdx5	-0.700642	2.80962e-08	7.60885e-07
Gprc5b	0.965009	2.84306e-08	7.65728e-07
Myo7a	-0.76821	2.84394e-08	7.65728e-07
Slp	-1.09739	2.89292e-08	7.76669e-07
Gdap10	0.891307	2.95286e-08	7.87989e-07
Slco3a1	0.842748	2.95702e-08	7.87989e-07
Neurl	-0.636191	2.96046e-08	7.87989e-07
Uhrf2	0.639796	3.00559e-08	7.97722e-07
Rab3il1	-0.914904	3.02173e-08	7.99729e-07
Mrps10	0.736713	3.0329e-08	8.00411e-07
Igk-C	1.7801	3.07698e-08	8.07468e-07
Gstm1	0.629401	3.07298e-08	8.07468e-07
Nin	0.645819	3.25145e-08	8.50857e-07
Trf	0.827525	3.30149e-08	8.61531e-07
Ptpn8	0.77261	3.36409e-08	8.75415e-07
Car13	-0.749128	3.3852e-08	8.78456e-07
H2-T23	0.711966	3.55468e-08	9.19872e-07
Phf17	0.781776	3.82639e-08	9.84715e-07
Lig1	-0.62631	3.81701e-08	9.84715e-07
2510022D24Rik	-1.31256	3.84539e-08	9.86878e-07
Cxcl13	-1.30214	3.91499e-08	1.00198e-06
Npn3	0.72922	4.02319e-08	1.02685e-06
F5	0.845635	4.11023e-08	1.04396e-06
Oas1g	-0.785352	4.11264e-08	1.04396e-06
Scp2	-0.785488	4.18768e-08	1.06012e-06
Dido1	0.778981	4.29254e-08	1.08372e-06
Alg2	-0.683275	4.33292e-08	1.08802e-06
Hmgn3	-1.0449	4.33258e-08	1.08802e-06
Sulf2	-0.853411	4.37194e-08	1.09486e-06
4930542G03Rik	-0.619919	4.5876e-08	1.14579e-06
Il7r	0.931303	4.72093e-08	1.17594e-06
Crem	0.952358	4.78595e-08	1.18709e-06
Hk2	0.640137	4.79117e-08	1.18709e-06
2610528O22Rik	0.591353	4.82217e-08	1.1916e-06
Cxcl14	0.858279	4.84184e-08	1.1933e-06
Stard4	1.0294	5.00166e-08	1.2266e-06
Slco3a1	0.864736	5.00329e-08	1.2266e-06
B130016L12Rik	0.635661	5.22941e-08	1.27867e-06
Rgs16	0.903325	5.58298e-08	1.36154e-06
Lzp-s	-1.06705	5.89522e-08	1.43394e-06
Srrm2	0.645292	6.04853e-08	1.46359e-06
Mrpl48	-0.616847	6.03945e-08	1.46359e-06
Nr4a2	0.614711	6.09633e-08	1.46696e-06
D1Ertd161e	0.597379	6.11371e-08	1.46696e-06
Ccnd1	-0.634676	6.12547e-08	1.46696e-06
Ii	-0.793185	6.09354e-08	1.46696e-06
Cacybp	-0.825599	6.23065e-08	1.48833e-06
Itpr3	0.675532	6.30108e-08	1.5013e-06
Tfrc	-0.850088	6.37911e-08	1.51601e-06
Nfil3	0.690869	6.41391e-08	1.52041e-06
Mmp9	-1.08359	6.47713e-08	1.53149e-06
Wdr9	0.622978	6.50137e-08	1.53334e-06
Zfp292	0.739518	6.56078e-08	1.54344e-06
Fasn	-0.665917	6.66979e-08	1.56513e-06
Ccl4	0.925725	6.76045e-08	1.58242e-06
Cenpb	-0.580709	7.13367e-08	1.6656e-06
Smarce1	-0.712314	7.1758e-08	1.67124e-06
Mthfd2	-0.704772	7.29331e-08	1.69438e-06
Ris2	-0.683886	7.5975e-08	1.75838e-06
Rab7	-0.694105	7.60658e-08	1.75838e-06
Ugt1a10	0.719558	7.8327e-08	1.80617e-06
Man2a2	-0.807156	8.11575e-08	1.86682e-06
Ugt1a9	0.636997	8.18972e-08	1.8792e-06
Ndufs8	-0.631842	8.40164e-08	1.92309e-06
Tm7sf3	0.849862	8.63845e-08	1.97245e-06
Tnfrsf21	-0.728076	8.66576e-08	1.97384e-06
Vamp4	0.604001	8.68719e-08	1.9739e-06
Coro2a	0.667322	8.77554e-08	1.98912e-06
Sorl1	0.811554	8.88082e-08	2.0007e-06
5830407P18Rik	0.74168	8.89104e-08	2.0007e-06
Anapc13	-0.636843	8.87384e-08	2.0007e-06
Slp	-0.808154	8.92242e-08	2.00292e-06
Cav1	1.04666	8.95853e-08	2.00619e-06
Dusp6	-0.766284	9.06004e-08	2.02406e-06
scl0001356.1_58	1.01427	9.18099e-08	2.04617e-06
Enc1	0.738928	9.24989e-08	2.05661e-06
Slamf8	-0.683255	9.58207e-08	2.12539e-06
Slc35c1	0.585196	9.70064e-08	2.14658e-06
Parvg	-0.600376	9.92499e-08	2.19102e-06
AA959742	-0.791726	1.01968e-07	2.23513e-06
Gab2	-0.906898	1.01867e-07	2.23513e-06
St18	-1.17064	1.01821e-07	2.23513e-06
Cxcl1	0.844016	1.03219e-07	2.25726e-06
Kif3c	0.669392	1.09052e-07	2.37922e-06
Ada	-0.647778	1.11537e-07	2.42776e-06
Rrad	0.675055	1.16232e-07	2.52404e-06
Pltp	-0.950604	1.16549e-07	2.52505e-06
Dusp6	-0.799992	1.17271e-07	2.5348e-06
Clecsf5	-0.768269	1.2254e-07	2.64255e-06
Rad51l3	0.666045	1.25274e-07	2.69526e-06
Car11	0.706743	1.26038e-07	2.70547e-06
1200009C21Rik	0.792215	1.26855e-07	2.71674e-06
Mobk1b	-0.634126	1.29203e-07	2.75437e-06
H2-Bf	-0.753205	1.29028e-07	2.75437e-06
Cltb	-0.571058	1.30839e-07	2.78287e-06
D1Ertd161e	0.617396	1.33076e-07	2.82401e-06
Traf3	0.69298	1.35558e-07	2.87014e-06
Trpv4	-0.682406	1.36568e-07	2.88496e-06
Uck1	-0.652264	1.43272e-07	3.01973e-06
Ceacam2	-0.71032	1.50882e-07	3.17295e-06
2210012G02Rik	-0.683587	1.55926e-07	3.27163e-06
Rin3	0.617601	1.57739e-07	3.29484e-06
Mela	-1.11559	1.57563e-07	3.29484e-06
Gzmm	0.795974	1.58681e-07	3.30694e-06
Commd1	-0.576676	1.59029e-07	3.30694e-06
Gtf2h2	0.661827	1.60843e-07	3.33723e-06
Elk3	-0.699894	1.61351e-07	3.34032e-06
Pparg	-0.66452	1.64599e-07	3.4e-06
Arrdc3	0.68448	1.65836e-07	3.41798e-06
Stx1a	0.61337	1.67022e-07	3.43482e-06
5730457F11Rik	-0.848246	1.69486e-07	3.47781e-06
LOC621954	-0.636308	1.71519e-07	3.5118e-06
Rttn	0.854808	1.72526e-07	3.52468e-06
Gnpda1	-0.759325	1.75653e-07	3.58071e-06
Cd59a	-0.666632	1.76583e-07	3.59181e-06
Cdca7	-0.773699	1.77933e-07	3.61137e-06
Ptk2	-0.566034	1.83673e-07	3.71172e-06
AU067695	-0.675071	1.83447e-07	3.71172e-06
Cd52	-1.05656	1.84266e-07	3.71563e-06
Cyp20a1	-0.62833	1.85569e-07	3.73382e-06
Fadd	-0.590593	1.86772e-07	3.74994e-06
4732437J24Rik	-0.657115	1.87594e-07	3.75834e-06
Myd116	0.842296	1.93076e-07	3.85987e-06
Nsbp1	-0.843873	1.9443e-07	3.87862e-06
Hps6	-0.592647	2.02298e-07	4.02694e-06
Pfkfb3	0.612989	2.03387e-07	4.03998e-06
Decr2	-0.699498	2.05699e-07	4.07722e-06
Phf17	0.729755	2.07176e-07	4.0891e-06
1810063B05Rik	-0.61082	2.06827e-07	4.0891e-06
Trp53inp1	0.785731	2.10201e-07	4.13751e-06
Helb	0.694065	2.10517e-07	4.13751e-06
Tipin	-0.712616	2.11154e-07	4.14129e-06
Cttn	0.741486	2.12619e-07	4.15254e-06
Pold3	0.685298	2.12328e-07	4.15254e-06
G430095P16Rik	0.58712	2.16405e-07	4.20882e-06
Pmp22	-0.632074	2.16287e-07	4.20882e-06
Stac2	0.642511	2.18045e-07	4.23189e-06
Mrps10	-0.598303	2.18562e-07	4.23311e-06
Rit1	-0.569611	2.2344e-07	4.31861e-06
Slc6a9	0.678941	2.25753e-07	4.34528e-06
5730457F11Rik	-0.649768	2.25289e-07	4.34528e-06
Tgfbr2	-0.616437	2.27734e-07	4.37437e-06
Rbks	0.632858	2.31648e-07	4.44039e-06
D15Ertd366e	-0.702991	2.33143e-07	4.45987e-06
Plod1	0.687621	2.36392e-07	4.51275e-06
Lactb	0.740418	2.39131e-07	4.55572e-06
Gcap27	0.548394	2.41926e-07	4.59956e-06
Htr2b	-0.560561	2.43807e-07	4.62588e-06
Fadd	-0.594948	2.46506e-07	4.66759e-06
Gpr89	-0.5492	2.52447e-07	4.77038e-06
Eno2	0.595955	2.53465e-07	4.77991e-06
Hnrpa2b1	-0.665472	2.57008e-07	4.83693e-06
Slco4a1	-0.704624	2.69687e-07	5.06533e-06
4933428I03Rik	0.717888	2.71424e-07	5.0877e-06
Zcchc14	0.629101	2.73674e-07	5.11957e-06
Mmrp19	-0.542888	2.8004e-07	5.22816e-06
2310047C17Rik	0.544216	2.81337e-07	5.2375e-06
Ebi2	-0.789771	2.81665e-07	5.2375e-06
2410011O22Rik	0.598258	2.82345e-07	5.23969e-06
Slc31a1	-0.682093	2.85624e-07	5.28276e-06
Sn	-0.8761	2.858e-07	5.28276e-06
Pdcd1lg1	0.603304	2.97636e-07	5.49065e-06
Tlr6	-0.549314	3.10588e-07	5.70698e-06
Csrp2	-0.584445	3.10129e-07	5.70698e-06
Fxyd2	-0.735906	3.15838e-07	5.79203e-06
Pla2g12a	0.637226	3.16591e-07	5.79443e-06
2610315E15Rik	-0.646726	3.20667e-07	5.85751e-06
Sertad1	0.5752	3.24214e-07	5.91071e-06
1700030A21Rik	-0.63918	3.27182e-07	5.95318e-06
Abcd3	-0.726053	3.27976e-07	5.95599e-06
2610014H22Rik	0.61333	3.3283e-07	6.03238e-06
Rbms3	0.609043	3.42253e-07	6.19113e-06
Per1	0.669707	3.45266e-07	6.20779e-06
Agrn	0.553939	3.44227e-07	6.20779e-06
2410012H22Rik	0.535532	3.4584e-07	6.20779e-06
Habp4	-0.691649	3.44955e-07	6.20779e-06
1810038H16Rik	0.54036	3.51165e-07	6.29126e-06
Adora2b	0.838013	3.52698e-07	6.3066e-06
Cd44	0.786025	3.53483e-07	6.30747e-06
Snurf	0.674317	3.54101e-07	6.30747e-06
Tgfbi	0.682527	3.61851e-07	6.43322e-06
Iqwd1	0.569363	3.63153e-07	6.44406e-06
Dok2	-0.566489	3.63898e-07	6.44501e-06
Ptgds2	-0.551565	3.66789e-07	6.46413e-06
Tuba6	-0.588787	3.67059e-07	6.46413e-06
1110025I09Rik	-0.604609	3.66449e-07	6.46413e-06
Cish	0.678638	3.74659e-07	6.58552e-06
E130113K22Rik	0.539577	3.7547e-07	6.58734e-06
Tpst1	0.536205	3.8375e-07	6.71995e-06
Copeb	0.749516	3.84543e-07	6.7212e-06
Ppp1r12a	0.621819	3.91529e-07	6.8305e-06
Fgfr1op2	-0.681567	3.93289e-07	6.84838e-06
Dhrs8	-0.676628	3.97968e-07	6.91692e-06
Scarf2	-0.541597	4.00247e-07	6.94358e-06
1700028N11Rik	-0.773716	4.01269e-07	6.94837e-06
Ccrl2	0.788255	4.02124e-07	6.94981e-06
C76566	-0.628418	4.0359e-07	6.94981e-06
Ccl8	-0.833476	4.03126e-07	6.94981e-06
Tcp1	-0.542615	4.16303e-07	7.14231e-06
Fpr1	-0.603365	4.15988e-07	7.14231e-06
BC024537	0.915136	4.2033e-07	7.19678e-06
Arhgap15	-0.547023	4.21795e-07	7.19678e-06
Scd1	-0.690072	4.21747e-07	7.19678e-06
Tyms	-0.725154	4.28906e-07	7.30474e-06
Trerf1	0.624422	4.30068e-07	7.31115e-06
Phr1	0.54293	4.34814e-07	7.3516e-06
Gpiap1	-0.596746	4.34026e-07	7.3516e-06
Tssc1	-0.729352	4.33596e-07	7.3516e-06
BC031353	0.565046	4.37656e-07	7.38624e-06
Acaca	-0.515604	4.46269e-07	7.5044e-06
Prdx5	-0.794553	4.45533e-07	7.5044e-06
B130016L12Rik	0.573576	4.54143e-07	7.60934e-06
Utx	0.540329	4.54127e-07	7.60934e-06
Nola2	-0.54833	4.61202e-07	7.71374e-06
Ampd3	-0.551046	4.66276e-07	7.78464e-06
Tal1	0.524039	4.69583e-07	7.82583e-06
Hrb2	0.551678	4.77607e-07	7.94533e-06
Nte	0.525248	4.83386e-07	8.02715e-06
4930546H06Rik	0.620453	4.88103e-07	8.09104e-06
Slc9a9	-0.861934	4.89292e-07	8.09634e-06
Foxn2	0.594965	4.91419e-07	8.11712e-06
Lox	0.941093	4.92689e-07	8.1237e-06
Arl12	0.529809	4.96613e-07	8.15952e-06
Armcx2	-0.595902	4.96272e-07	8.15952e-06
Zfp36	0.546546	4.97825e-07	8.16503e-06
Yme1l1	-0.587725	5.03101e-07	8.23706e-06
Pdpk1	0.604874	5.06646e-07	8.28055e-06
Impact	0.54803	5.10778e-07	8.33347e-06
Spata13	0.777055	5.15586e-07	8.3972e-06
Hist2h3b	0.557914	5.18857e-07	8.43573e-06
Mecp2	0.55219	5.22434e-07	8.47908e-06
Etv5	-0.644347	5.24602e-07	8.49947e-06
Gdf15	0.535185	5.31129e-07	8.59028e-06
2010106G01Rik	-0.603173	5.32434e-07	8.59646e-06
Pgcp	-0.664139	5.53687e-07	8.92414e-06
A930021H16Rik	0.56624	5.61184e-07	9.01497e-06
Opn3	-0.697333	5.61258e-07	9.01497e-06
Pvrl1	0.633531	5.64778e-07	9.05589e-06
Fem1c	0.728958	5.69821e-07	9.07305e-06
6330412F12Rik	0.579704	5.69201e-07	9.07305e-06
4921520G13Rik	0.512206	5.70718e-07	9.07305e-06
Akr1c12	-0.560756	5.6877e-07	9.07305e-06
Ccl9	-0.694195	5.69202e-07	9.07305e-06
Cspg2	0.68822	5.74094e-07	9.11117e-06
Dnajb5	-0.619265	5.78892e-07	9.1717e-06
Ptprm	0.565573	5.93886e-07	9.36149e-06
Arf2	-0.640961	5.92088e-07	9.36149e-06
1810014F10Rik	-0.690783	5.93572e-07	9.36149e-06
Slc7a3	0.609181	5.96937e-07	9.39368e-06
Ass1	0.838682	5.98896e-07	9.40862e-06
D10Ertd802e	-0.643575	6.03448e-07	9.46417e-06
Ifi205	0.763966	6.05502e-07	9.48042e-06
2610024E20Rik	0.543302	6.06795e-07	9.48473e-06
2310044H10Rik	-0.502297	6.24082e-07	9.73724e-06
Cyp20a1	-0.632133	6.2504e-07	9.73724e-06
Katnal1	-0.609555	6.36618e-07	9.90106e-06
Mrps5	0.600862	6.43829e-07	9.99651e-06
Oprs1	-0.554654	6.57553e-07	1.01926e-05
Znhit2	-0.581194	6.64865e-07	1.02888e-05
Ipo13	0.562187	6.70187e-07	1.0354e-05
D1Wsu40e	-0.502244	6.7639e-07	1.04325e-05
Prdm2	0.699861	6.80582e-07	1.04798e-05
Nrp	0.670618	6.83045e-07	1.04917e-05
E130307M08Rik	-0.612768	6.83602e-07	1.04917e-05
AI606181	0.682025	6.91012e-07	1.05843e-05
3632413B07Rik	0.67697	6.91912e-07	1.05843e-05
BC019776	0.661201	7.00144e-07	1.06927e-05
Pde8a	0.62234	7.03793e-07	1.07308e-05
9530090G24Rik	0.518972	7.06417e-07	1.07532e-05
Mcm6	-0.774149	7.20196e-07	1.09451e-05
Chd7	0.655297	7.27503e-07	1.10023e-05
Sh3bgrl2	-0.544191	7.27156e-07	1.10023e-05
C1qg	-0.598662	7.26818e-07	1.10023e-05
Igk-C	1.31584	7.44083e-07	1.12348e-05
3110052N05Rik	-0.601852	7.45623e-07	1.12398e-05
Lst1	0.52544	7.47673e-07	1.12525e-05
Ncoa1	0.605818	7.51312e-07	1.12891e-05
Golph2	0.608774	7.53006e-07	1.12963e-05
Ep400	0.513604	7.56182e-07	1.13075e-05
Fgd6	-0.53743	7.5608e-07	1.13075e-05
4930583H14Rik	0.702643	7.62906e-07	1.13898e-05
Anxa3	-0.495591	7.74689e-07	1.15472e-05
Lzp-s	-0.804559	7.83715e-07	1.16631e-05
2310009N05Rik	0.553784	8.08893e-07	1.20186e-05
Mmp13	0.506711	8.10288e-07	1.20201e-05
Pml	0.564205	8.12977e-07	1.20301e-05
Unc5b	-0.561274	8.13542e-07	1.20301e-05
Psat1	-0.602131	8.1769e-07	1.20348e-05
2210016F16Rik	-0.646396	8.17396e-07	1.20348e-05
6330404A07Rik	-0.698817	8.17737e-07	1.20348e-05
Tctex1	-0.660088	8.2468e-07	1.21179e-05
0610006O14Rik	-0.726801	8.37675e-07	1.22894e-05
2610024E20Rik	0.508167	8.43135e-07	1.23182e-05
Oas1g	-0.541922	8.41158e-07	1.23182e-05
Adprt1	-0.584794	8.43601e-07	1.23182e-05
BC027342	0.593966	8.45838e-07	1.23315e-05
Nfix	0.677485	8.53104e-07	1.2418e-05
Oas1g	-0.82429	8.57622e-07	1.24643e-05
Fbxo42	0.574499	8.60111e-07	1.2481e-05
Slc25a3	-0.529847	8.62099e-07	1.24904e-05
Sfmbt2	0.649153	8.70096e-07	1.25867e-05
Zfp354a	0.500476	8.72788e-07	1.25901e-05
Ywhaq	-0.654539	8.73038e-07	1.25901e-05
2900057K09Rik	0.616108	8.80336e-07	1.26562e-05
Fkbp2	-0.676346	8.79523e-07	1.26562e-05
0610016J10Rik	-0.497914	8.84505e-07	1.26965e-05
D330014H01Rik	-0.600913	8.88635e-07	1.27362e-05
Dio2	0.858011	8.92793e-07	1.27572e-05
9030416H16Rik	0.508466	8.92839e-07	1.27572e-05
Myoz1	-0.537163	8.97813e-07	1.28086e-05
Brd2	0.635538	9.06273e-07	1.28995e-05
1600019D15Rik	-0.520473	9.08339e-07	1.28995e-05
E130307M08Rik	-0.556255	9.07462e-07	1.28995e-05
B930008K04Rik	0.606466	9.10422e-07	1.29094e-05
4933431N12Rik	0.597823	9.13439e-07	1.29325e-05
2610528K11Rik	-0.613953	9.25378e-07	1.30817e-05
Lgals1	-0.784791	9.31072e-07	1.31422e-05
Scotin	-0.595631	9.42011e-07	1.32765e-05
Agpt2	-0.488473	9.57442e-07	1.34736e-05
Mx2	0.543941	9.60304e-07	1.34935e-05
Thbs1	0.726204	9.68493e-07	1.35881e-05
3632413B07Rik	0.591983	9.7192e-07	1.36156e-05
Sipa1l2	0.540823	9.75939e-07	1.36514e-05
Gnpda1	-0.840198	9.87498e-07	1.37924e-05
2310020F24Rik	-0.562353	9.92061e-07	1.38354e-05
D11Ertd759e	0.6567	9.95793e-07	1.38533e-05
Ppp1r11	-0.495988	9.96321e-07	1.38533e-05
Vti1b	-0.590308	1.00846e-06	1.39833e-05
A930008A22Rik	-0.621182	1.00867e-06	1.39833e-05
Adssl1	0.522979	1.0163e-06	1.40535e-05
1810017G16Rik	-0.531206	1.01826e-06	1.40535e-05
Smox	-0.679667	1.01739e-06	1.40535e-05
Pqlc2	-0.629772	1.02899e-06	1.41806e-05
2810458H16Rik	0.527805	1.03402e-06	1.42289e-05
2610015P09Rik	0.522306	1.04503e-06	1.43591e-05
Mcm5	-0.71377	1.05076e-06	1.44166e-05
Fdps	-0.527886	1.05451e-06	1.44468e-05
Cbr2	-0.637758	1.05693e-06	1.44587e-05
Mint	0.543845	1.08034e-06	1.47573e-05
Psmd7	-0.52473	1.0848e-06	1.47964e-05
D2Ertd391e	0.585846	1.08813e-06	1.48202e-05
2210018M11Rik	0.577738	1.09559e-06	1.49e-05
Fgd2	-0.52456	1.11412e-06	1.51299e-05
Ifi35	-0.641786	1.11838e-06	1.51657e-05
Ppp1r9b	0.495736	1.12315e-06	1.52082e-05
Sin3a	0.554349	1.13952e-06	1.54074e-05
Rnase6	0.646158	1.15157e-06	1.55478e-05
Gnb1	-0.549303	1.2027e-06	1.62147e-05
Top3a	0.52645	1.20601e-06	1.62359e-05
Tgfbi	0.487995	1.20949e-06	1.62591e-05
Tmc6	0.485965	1.22575e-06	1.6454e-05
Zfp535	0.514002	1.23005e-06	1.64789e-05
2310042M24Rik	-0.624846	1.23114e-06	1.64789e-05
Snag1	0.490767	1.24597e-06	1.66535e-05
Copeb	0.557512	1.2718e-06	1.69744e-05
Pib5pa	0.571074	1.28617e-06	1.71416e-05
Hsd17b12	-0.68725	1.29063e-06	1.71764e-05
6330406L22Rik	0.654308	1.29453e-06	1.72038e-05
Hist1h2bc	-0.509594	1.29821e-06	1.72143e-05
Mat2a	-0.584016	1.29902e-06	1.72143e-05
Gba	-0.62827	1.30563e-06	1.72773e-05
0610009H04Rik	-0.568071	1.30889e-06	1.7296e-05
Atp6v0d1	-0.789612	1.32438e-06	1.74758e-05
Ptpns1	-0.752211	1.33675e-06	1.7614e-05
1810009M01Rik	-0.725726	1.33949e-06	1.76252e-05
Svil	0.53643	1.35272e-06	1.77743e-05
Pop5	-0.499713	1.35819e-06	1.77993e-05
Armcx3	-0.557024	1.35845e-06	1.77993e-05
Ifnar2	0.529841	1.38019e-06	1.80587e-05
Igsf4a	0.619836	1.38687e-06	1.81207e-05
4932439K10Rik	0.515229	1.3945e-06	1.81882e-05
Ccl2	-0.618118	1.39789e-06	1.81882e-05
Psmb5	-0.678563	1.39619e-06	1.81882e-05
Gngt2	-0.546369	1.41681e-06	1.84087e-05
Dtx4	0.514512	1.42874e-06	1.85378e-05
Rpp21	-0.491267	1.44074e-06	1.86675e-05
H60	-0.54875	1.44527e-06	1.87002e-05
Clecsf9	0.686956	1.44983e-06	1.87332e-05
Cacna1a	0.677538	1.45333e-06	1.87374e-05
Wbscr18	-0.623601	1.45418e-06	1.87374e-05
Pbx1	0.625678	1.50138e-06	1.93103e-05
1810020G14Rik	-0.508995	1.50279e-06	1.93103e-05
Acadvl	0.595748	1.50791e-06	1.93494e-05
Mgst3	-0.552726	1.55304e-06	1.99012e-05
Fzd1	0.711523	1.56249e-06	1.99947e-05
Pop5	-0.481262	1.5653e-06	2.00032e-05
Dgcr6	-0.773158	1.56767e-06	2.0006e-05
Pak2	-0.533511	1.57048e-06	2.00145e-05
Adam19	-0.708425	1.58333e-06	2.01507e-05
Slco2b1	0.808603	1.58919e-06	2.01702e-05
Tslpr	0.51412	1.58885e-06	2.01702e-05
3110052N05Rik	-0.577479	1.59461e-06	2.0184e-05
Zranb3	-0.713119	1.59349e-06	2.0184e-05
Cbx7	0.585693	1.63267e-06	2.06377e-05
Hist1h2ai	0.624183	1.64426e-06	2.07393e-05
Gorasp2	-0.576889	1.64516e-06	2.07393e-05
Rgs11	0.527264	1.67057e-06	2.09643e-05
Cd2bp2	-0.471321	1.67114e-06	2.09643e-05
AA407809	-0.56003	1.67201e-06	2.09643e-05
Abcc5	-0.582545	1.66548e-06	2.09643e-05
Stat3	0.539661	1.69963e-06	2.12819e-05
Relb	0.51541	1.71645e-06	2.14636e-05
3110001D03Rik	-0.465864	1.75758e-06	2.19485e-05
Klra10	0.483025	1.79416e-06	2.23753e-05
Tubb5	-0.624818	1.80478e-06	2.24777e-05
Arid3b	0.616699	1.81017e-06	2.25147e-05
Stat1	0.488945	1.82287e-06	2.26425e-05
Junb	0.793347	1.83251e-06	2.27319e-05
1110014N23Rik	-0.489131	1.83546e-06	2.27382e-05
Camta2	0.547138	1.84518e-06	2.27678e-05
Pnpla2	0.540717	1.84306e-06	2.27678e-05
C5r1	-0.698444	1.84497e-06	2.27678e-05
Ppm2c	-0.538588	1.88584e-06	2.32388e-05
Arhgap17	0.464526	1.91434e-06	2.35588e-05
Prc1	-0.552887	1.93492e-06	2.37806e-05
1810045K06Rik	0.501081	1.95886e-06	2.40114e-05
4933421G18Rik	0.479516	1.95775e-06	2.40114e-05
Rassf4	0.467625	1.97401e-06	2.41654e-05
2400003B06Rik	-0.559822	1.98076e-06	2.42162e-05
Acvr2b	0.587493	2.04136e-06	2.48918e-05
6330548G22Rik	-0.590898	2.04073e-06	2.48918e-05
Hnrpk	-0.483125	2.04595e-06	2.49151e-05
Vegfc	0.544984	2.05912e-06	2.50428e-05
Zmpste24	-0.481816	2.10714e-06	2.55934e-05
Hn1	-0.576241	2.11528e-06	2.56588e-05
Hist1h2af	0.752126	2.11879e-06	2.5668e-05
2310041H06Rik	-0.460368	2.12526e-06	2.57129e-05
Ccrk	-0.46767	2.13054e-06	2.57314e-05
Ly6c	-0.625759	2.13231e-06	2.57314e-05
Timm8a	-0.634568	2.15059e-06	2.58849e-05
Txndc7	-0.691613	2.1499e-06	2.58849e-05
Nars	0.654283	2.17e-06	2.60177e-05
D15Ertd735e	0.507305	2.16714e-06	2.60177e-05
9930027N05Rik	-0.65658	2.16733e-06	2.60177e-05
Cap1	0.482139	2.18966e-06	2.62197e-05
Cd59b	-0.619449	2.19478e-06	2.62472e-05
Tnfaip1	-0.504047	2.20202e-06	2.63e-05
D030051N19Rik	0.579686	2.21e-06	2.63615e-05
Lbx2h	-0.494052	2.21818e-06	2.64253e-05
4933427D14Rik	0.472805	2.24238e-06	2.66455e-05
Centd2	-0.533436	2.24124e-06	2.66455e-05
Ugt1a6	0.487012	2.24987e-06	2.66664e-05
Vamp5	-0.73664	2.24892e-06	2.66664e-05
Atic	-0.526934	2.26079e-06	2.67618e-05
Prdx1	0.513319	2.26832e-06	2.68168e-05
Mocs2	-0.564999	2.27386e-06	2.68482e-05
C130076O07Rik	-0.700899	2.31984e-06	2.73565e-05
Dok1	-0.678633	2.36229e-06	2.78219e-05
Hcls1	0.507996	2.36955e-06	2.78722e-05
Samhd1	0.506639	2.383e-06	2.7995e-05
Pbp	0.613986	2.40378e-06	2.81533e-05
Clk1	0.528565	2.40283e-06	2.81533e-05
Ripk1	0.447298	2.40554e-06	2.81533e-05
Pik3c3	0.460168	2.43066e-06	2.83764e-05
Wdr9	0.452102	2.4307e-06	2.83764e-05
Acvrl1	-0.661051	2.46031e-06	2.86862e-05
Prkwnk1	0.539284	2.49242e-06	2.90243e-05
Chaf1b	-0.575258	2.50535e-06	2.91384e-05
Tec	0.467194	2.55489e-06	2.96775e-05
E430016J11Rik	0.585613	2.56176e-06	2.97203e-05
Olfr1425	-0.589312	2.57284e-06	2.98117e-05
Prss25	-0.578158	2.59995e-06	3.00511e-05
A330066M24Rik	-0.636036	2.59928e-06	3.00511e-05
BC025872	0.584028	2.63018e-06	3.03252e-05
Pigk	-0.510445	2.63014e-06	3.03252e-05
Nubp1	-0.471535	2.6343e-06	3.03352e-05
Cyp20a1	-0.61654	2.6623e-06	3.06197e-05
Uqcrb	-0.585615	2.66965e-06	3.06665e-05
Taldo1	0.465416	2.67966e-06	3.07434e-05
St7	0.816035	2.69375e-06	3.08672e-05
Birc1e	0.487922	2.76321e-06	3.16241e-05
Atp6v0d1	-0.735288	2.77681e-06	3.17408e-05
Phtf1	0.555831	2.78485e-06	3.17937e-05
2610019P18Rik	0.522426	2.79958e-06	3.19228e-05
Got2	-0.636473	2.80827e-06	3.19827e-05
Nola3	-0.526686	2.83875e-06	3.22903e-05
BC004012	0.476869	2.8439e-06	3.23095e-05
Plscr1	0.56489	2.86232e-06	3.24792e-05
4921518A06Rik	0.496001	2.86835e-06	3.2508e-05
Itpkc	0.460092	2.88934e-06	3.2706e-05
LOC211660	0.514538	2.90003e-06	3.27873e-05
Camk1	-0.73809	2.91926e-06	3.29647e-05
Pi4k2b	0.494015	2.98582e-06	3.36754e-05
Fhl3	-0.706628	3.05842e-06	3.44525e-05
Clec4a3	-0.622101	3.1103e-06	3.49946e-05
Oas2	0.515577	3.13381e-06	3.51938e-05
Mgst1	0.46824	3.13556e-06	3.51938e-05
6330405H19	0.532512	3.14846e-06	3.52961e-05
Slc19a1	-0.589536	3.17245e-06	3.55222e-05
Itga6	0.533148	3.19102e-06	3.56018e-05
Ly9	-0.546738	3.18947e-06	3.56018e-05
Kpna2	-0.563246	3.19057e-06	3.56018e-05
BC026744	0.647383	3.20032e-06	3.56629e-05
E130014J05Rik	0.497964	3.21856e-06	3.58233e-05
Rshl2	-0.530088	3.26896e-06	3.63408e-05
Pira6	-0.571603	3.29448e-06	3.65809e-05
Plk2	0.514767	3.3359e-06	3.69967e-05
Msn	-0.568359	3.38676e-06	3.75161e-05
9330140K16Rik	0.533068	3.41791e-06	3.77714e-05
1110063F24Rik	0.453967	3.41392e-06	3.77714e-05
Metap2	-0.629206	3.42604e-06	3.78164e-05
Slc28a2	-0.535572	3.46739e-06	3.82275e-05
Chst7	0.543089	3.4804e-06	3.829e-05
1810055G02Rik	-0.453514	3.48128e-06	3.829e-05
Mpdu1	-0.603549	3.48966e-06	3.83368e-05
Hist1h2ah	0.564668	3.50713e-06	3.84386e-05
Zfp496	0.516596	3.50717e-06	3.84386e-05
Tgif	0.494231	3.53515e-06	3.86997e-05
Ppp1cb	-0.451606	3.54535e-06	3.87658e-05
4930555L03Rik	0.492015	3.54992e-06	3.87702e-05
Hyal2	-0.480841	3.57465e-06	3.89947e-05
Padi2	-0.535796	3.59731e-06	3.9196e-05
Asah1	-0.787355	3.62724e-06	3.94759e-05
Tnip1	0.571475	3.64326e-06	3.95578e-05
Sestd1	0.455667	3.64053e-06	3.95578e-05
Slc25a28	0.591007	3.67223e-06	3.98259e-05
Coro1a	-0.502426	3.6997e-06	4.00773e-05
Hprt	-0.521509	3.74261e-06	4.0495e-05
Flrt2	0.572518	3.8408e-06	4.15092e-05
C330039G02Rik	0.533447	3.85312e-06	4.15713e-05
4930566A11Rik	0.478725	3.85547e-06	4.15713e-05
9030625A04Rik	0.504694	3.89164e-06	4.18806e-05
Pcdha1	-0.584255	3.89316e-06	4.18806e-05
Akr1b8	0.565503	3.9045e-06	4.19543e-05
Capn2	-0.485511	3.93316e-06	4.22135e-05
Zfp292	0.587469	3.94749e-06	4.23185e-05
Mtf1	0.505072	3.98618e-06	4.26352e-05
Tens1	0.500651	3.98514e-06	4.26352e-05
B130052G07Rik	-0.463639	3.99969e-06	4.27306e-05
Bat2	0.502323	4.01168e-06	4.27607e-05
Bst2	-0.589125	4.00905e-06	4.27607e-05
Arfl4	-0.478667	4.06803e-06	4.33118e-05
Ccrk	-0.518452	4.10245e-06	4.36283e-05
Casp4	0.494843	4.17462e-06	4.43452e-05
Gba2	0.535786	4.17939e-06	4.43453e-05
2810417H13Rik	0.444159	4.19061e-06	4.44138e-05
Srprb	-0.446024	4.21419e-06	4.4613e-05
Ptpn23	0.498722	4.27956e-06	4.52023e-05
BC027373	-0.560434	4.27509e-06	4.52023e-05
D830014E11Rik	0.494738	4.4057e-06	4.64819e-05
Tbx6	0.582221	4.42657e-06	4.64993e-05
Hist2h2ac	0.525742	4.41905e-06	4.64993e-05
Atp5h	-0.436076	4.41571e-06	4.64993e-05
Mcm2	-0.528049	4.42732e-06	4.64993e-05
1110032A13Rik	0.461854	4.44637e-06	4.66469e-05
Sfxn1	-0.556096	4.46114e-06	4.67491e-05
Hint2	0.43295	4.50714e-06	4.71781e-05
Hnrpk	-0.609283	4.53681e-06	4.74354e-05
2900010J23Rik	-0.64891	4.54324e-06	4.74494e-05
3110031B13Rik	-0.478664	4.61072e-06	4.81002e-05
Axin	0.467385	4.63777e-06	4.83283e-05
1110001J03Rik	-0.472752	4.6742e-06	4.86534e-05
Rrm1	-0.575581	4.72749e-06	4.91532e-05
Stat4	0.467294	4.74886e-06	4.92561e-05
Klhl6	-0.451909	4.75324e-06	4.92561e-05
D6Wsu163e	-0.569906	4.74591e-06	4.92561e-05
AI481105	0.471102	4.79061e-06	4.95882e-05
Sdhc	0.515893	4.81147e-06	4.97299e-05
Kif21b	-0.466023	4.81498e-06	4.97299e-05
Unc93b	-0.832571	4.82331e-06	4.97607e-05
Cnn2	-0.537689	4.86177e-06	5.0102e-05
Plec1	0.448265	4.87854e-06	5.02193e-05
Rasgrp1	0.638941	4.89388e-06	5.03216e-05
Fcgrt	0.641313	4.97537e-06	5.11031e-05
Ntsr1	-0.494244	5.02813e-06	5.15881e-05
Nlgn2	0.421013	5.03488e-06	5.16006e-05
Rtn4	-0.601708	5.04412e-06	5.16384e-05
Uck1	-0.459692	5.05398e-06	5.16827e-05
Fbxl5	0.441156	5.10931e-06	5.21721e-05
B930041F14Rik	-0.537015	5.11305e-06	5.21721e-05
Dars	-0.522235	5.13818e-06	5.23712e-05
Bcl2a1d	-0.555376	5.15566e-06	5.24919e-05
Ddx55	0.521236	5.24765e-06	5.33702e-05
Arhgef18	0.540218	5.26003e-06	5.34377e-05
Tle1	0.605623	5.28053e-06	5.35876e-05
Icam2	0.565926	5.30628e-06	5.37903e-05
Ptchd1	0.453176	5.38872e-06	5.45666e-05
Rbl2	0.632298	5.4164e-06	5.47534e-05
Tk1	-0.786035	5.41892e-06	5.47534e-05
Osr1	0.55135	5.4251e-06	5.47565e-05
Rabl5	-0.550725	5.54625e-06	5.59187e-05
Mbd4	0.517479	5.65775e-06	5.68582e-05
2310069I04Rik	0.458221	5.65491e-06	5.68582e-05
Zc3hdc7	0.446745	5.6514e-06	5.68582e-05
Crry	-0.503631	5.6646e-06	5.68657e-05
Mef2c	0.484025	5.69098e-06	5.69464e-05
Rab39	0.455077	5.6885e-06	5.69464e-05
2310061N23Rik	-0.494762	5.67881e-06	5.69464e-05
Hipk2	0.726385	5.73113e-06	5.72867e-05
Ltc4s	-0.634997	5.84823e-06	5.83946e-05
Lyzs	-0.512717	5.8729e-06	5.85781e-05
Siat10	-0.490642	5.93005e-06	5.90218e-05
Cox6b	-0.531553	5.9258e-06	5.90218e-05
1600012H06Rik	-0.422857	5.97855e-06	5.94409e-05
Nasp	-0.417117	6.07831e-06	6.03683e-05
Nap1l1	-0.478329	6.10545e-06	6.05734e-05
Gale	-0.487078	6.12089e-06	6.06619e-05
1190007F08Rik	-0.484894	6.19003e-06	6.1282e-05
Pkia	-0.406489	6.23207e-06	6.15673e-05
Mrps25	-0.576298	6.23011e-06	6.15673e-05
Ppt1	-0.48532	6.24839e-06	6.16631e-05
Zwint	0.456279	6.29169e-06	6.20206e-05
9130427A09Rik	-0.6286	6.29793e-06	6.20206e-05
2010311D03Rik	-0.470245	6.35827e-06	6.25487e-05
4432409M07Rik	0.450458	6.39999e-06	6.28928e-05
Ppnr	0.428927	6.49195e-06	6.36968e-05
Asns	-0.472167	6.49549e-06	6.36968e-05
H2-Q2	0.564598	6.50359e-06	6.37092e-05
Garnl3	0.506138	6.53795e-06	6.39785e-05
Gbif	-0.517355	6.55519e-06	6.40799e-05
Fhl3	-0.711304	6.62003e-06	6.46459e-05
Mrc1	-0.49559	6.62884e-06	6.46642e-05
Lsp1	-0.636836	6.64736e-06	6.4777e-05
Gnptab	-0.485604	6.71481e-06	6.53659e-05
Grp58	-0.466367	6.7726e-06	6.58596e-05
Ube2e3	-0.480412	6.79426e-06	6.60014e-05
Clic6	-0.497075	6.80331e-06	6.60205e-05
Gpd1	-0.478471	6.84855e-06	6.63903e-05
6430402L03Rik	0.468455	6.90276e-06	6.68462e-05
Cul7	0.450152	6.92038e-06	6.69473e-05
Sirt3	0.448489	6.94818e-06	6.70889e-05
Ccng1	-0.459049	6.94942e-06	6.70889e-05
4833413G10Rik	0.518469	7.02133e-06	6.7643e-05
Lasp1	-0.516681	7.01902e-06	6.7643e-05
Got2	-0.404729	7.08012e-06	6.81389e-05
Idb2	0.594973	7.09052e-06	6.81685e-05
G430055L02Rik	-0.504476	7.12296e-06	6.84098e-05
Etv1	-0.455999	7.13622e-06	6.84665e-05
Sepp1	-0.613292	7.26122e-06	6.95941e-05
1500016L11Rik	-0.44139	7.30469e-06	6.99389e-05
Ddx6	0.584928	7.37795e-06	7.05677e-05
Cdca5	-0.617901	7.38895e-06	7.06005e-05
Pdhb	-0.453206	7.41427e-06	7.07698e-05
Lcp1	-0.577739	7.42339e-06	7.07843e-05
Ctse	0.511555	7.46353e-06	7.10943e-05
2510002A14Rik	0.470744	7.52308e-06	7.15884e-05
Bcl2l11	-0.455497	7.54946e-06	7.16929e-05
E330036I19Rik	-0.497852	7.54329e-06	7.16929e-05
Ptbp1	-0.407448	7.56992e-06	7.18141e-05
Slc11a1	-0.465596	7.59999e-06	7.20259e-05
Fgfr1op	0.496457	7.66312e-06	7.25504e-05
Polr3k	-0.455391	7.70353e-06	7.2859e-05
Rdx	-0.587907	7.71452e-06	7.28889e-05
Tdrkh	-0.468557	7.74475e-06	7.30477e-05
Cct3	-0.494089	7.74701e-06	7.30477e-05
5430427O19Rik	0.477928	7.78265e-06	7.32951e-05
Lgals9	-0.455623	7.78898e-06	7.32951e-05
Grap	0.581234	7.83369e-06	7.35672e-05
Gcs1	-0.447936	7.83028e-06	7.35672e-05
Dscr1	0.454969	7.96457e-06	7.4721e-05
Utx	0.447722	7.99499e-06	7.49309e-05
Alg8	0.613694	8.06662e-06	7.55263e-05
Anks1	0.523994	8.12134e-06	7.593e-05
3110009E18Rik	0.435998	8.12605e-06	7.593e-05
C3	0.491646	8.2099e-06	7.66367e-05
DXImx47e	0.476984	8.22996e-06	7.67471e-05
Zfp207	-0.412574	8.25797e-06	7.69312e-05
4732481H14Rik	0.445439	8.31815e-06	7.74145e-05
Vrk3	0.492569	8.50283e-06	7.89754e-05
Dapp1	0.478699	8.49897e-06	7.89754e-05
Gamt	-0.480466	8.53558e-06	7.91219e-05
0610011I04Rik	-0.621611	8.53502e-06	7.91219e-05
6430559E15Rik	0.488807	8.58203e-06	7.94733e-05
Dci	-0.423011	8.66113e-06	8.01262e-05
LOC629605	-0.444348	8.74479e-06	8.08199e-05
Prep	-0.468402	8.82181e-06	8.14509e-05
1810020E01Rik	-0.521644	8.83576e-06	8.14989e-05
Nr5a1	-0.525737	9.05692e-06	8.34563e-05
Gmds	-0.476155	9.20195e-06	8.46717e-05
Scotin	-0.6282	9.207e-06	8.46717e-05
2700060E02Rik	-0.465942	9.27592e-06	8.52214e-05
St13	-0.468344	9.29021e-06	8.52686e-05
Btg1	0.519501	9.32798e-06	8.5531e-05
Ndufaf1	0.509326	9.47072e-06	8.67544e-05
Bat1a	-0.496835	9.49478e-06	8.6814e-05
Top2a	-0.585432	9.49587e-06	8.6814e-05
5830472H07Rik	0.482287	9.56579e-06	8.73675e-05
Ubap1	0.473819	9.6702e-06	8.82346e-05
Nfkb2	-0.680139	9.76365e-06	8.90002e-05
Camk1	-0.533352	9.80768e-06	8.93141e-05
Fes	-0.525423	9.83233e-06	8.94511e-05
Arf6	-0.4616	9.87305e-06	8.9734e-05
Eif3s2	-0.451188	9.98255e-06	9.06408e-05
Amd2	-0.523178	1.00549e-05	9.1209e-05
Cpa4	-0.668078	1.01386e-05	9.18788e-05
Lat	0.469587	1.02396e-05	9.27036e-05
Glipr1	0.659362	1.02606e-05	9.27516e-05
1700113I22Rik	-0.487471	1.02648e-05	9.27516e-05
Igfbp7	0.526514	1.03517e-05	9.3446e-05
4833441J24Rik	0.64316	1.04341e-05	9.40984e-05
Ccl4	0.703189	1.05177e-05	9.46693e-05
0610006O14Rik	-0.472563	1.05116e-05	9.46693e-05
3632431M01Rik	-0.405457	1.05351e-05	9.47346e-05
Ccnt1	0.49909	1.05499e-05	9.47762e-05
Sgcb	0.537921	1.05819e-05	9.49717e-05
1110012O05Rik	-0.454415	1.06783e-05	9.57446e-05
Edem1	-0.561561	1.07546e-05	9.63366e-05
Dock4	0.571974	1.07952e-05	9.66069e-05
1810059G22Rik	-0.417193	1.08238e-05	9.67705e-05
Fech	0.502794	1.08415e-05	9.68357e-05
Akap10	0.426912	1.09252e-05	9.74892e-05
Socs3	-0.493559	1.11922e-05	9.9777e-05
Tnfaip2	0.546398	1.1305e-05	0.000100685
Ppp1r13b	0.448487	1.13241e-05	0.000100745
Papd4	-0.420692	1.13333e-05	0.000100745
Crebbp	0.470089	1.13667e-05	0.000100754
Dscr1	0.460798	1.13641e-05	0.000100754
Olfr1357	-0.46355	1.13657e-05	0.000100754
9330186A19Rik	0.419042	1.14914e-05	0.000101762
Kcnj2	0.453556	1.16283e-05	0.000102779
Ltap	-0.419715	1.1628e-05	0.000102779
Nme3	-0.402502	1.16462e-05	0.000102839
0610009E20Rik	-0.427664	1.16771e-05	0.000103015
Nt5c2	-0.393284	1.17129e-05	0.000103135
Mlp	-0.552349	1.17103e-05	0.000103135
Emp3	-0.481703	1.1742e-05	0.000103294
2700099C19Rik	-0.455629	1.18835e-05	0.000104441
Tal2	-0.486669	1.19193e-05	0.000104631
Upp1	-0.579897	1.19277e-05	0.000104631
Golgb1	0.533247	1.21163e-05	0.000106086
Myl6	-0.512159	1.21061e-05	0.000106086
Creb5	0.541903	1.22713e-05	0.000107342
Trp53bp1	0.418745	1.22831e-05	0.000107343
Limk1	-0.427721	1.23059e-05	0.000107343
Gclm	-0.731622	1.2303e-05	0.000107343
Snx2	-0.414568	1.23892e-05	0.000107968
Cd86	0.50981	1.25042e-05	0.000108868
Hadhsc	-0.449295	1.2532e-05	0.000109009
Slc16a13	-0.50848	1.28062e-05	0.000111289
scl0001345.1_85	-0.552607	1.29161e-05	0.00011214
Commd1	-0.462095	1.29501e-05	0.000112331
Lgals8	0.440091	1.30023e-05	0.000112678
Kcnj10	-0.486421	1.30234e-05	0.000112756
2510001I10Rik	0.451459	1.30962e-05	0.000113282
Fzd7	0.409379	1.31689e-05	0.000113805
Col18a1	0.423669	1.32551e-05	0.000114316
2410008K03Rik	0.42351	1.32649e-05	0.000114316
Alg3	-0.513082	1.32535e-05	0.000114316
Kif3c	0.427019	1.32883e-05	0.000114412
5830426I05Rik	0.576633	1.3315e-05	0.000114536
Bcl2l1	-0.610228	1.33506e-05	0.000114736
Zfp131	-0.496305	1.33709e-05	0.000114805
Hist1h2ao	0.643727	1.3392e-05	0.00011488
Nfkbie	0.499578	1.34209e-05	0.000115022
Anp32e	-0.439484	1.34573e-05	0.000115228
Hdac7a	0.46089	1.34983e-05	0.000115473
Colec12	-0.727084	1.36161e-05	0.000116374
4930566A11Rik	0.395858	1.3703e-05	0.00011701
Cct6a	-0.433439	1.37436e-05	0.000117249
Plaur	0.531349	1.3783e-05	0.000117355
Lrrc5	0.387228	1.38012e-05	0.000117355
Arl6ip1	-0.394157	1.38064e-05	0.000117355
Rhoa	-0.453984	1.37838e-05	0.000117355
Slc9a3r1	0.428161	1.38541e-05	0.000117653
Ceecam1	-0.446947	1.3893e-05	0.000117875
Wfikkn1	0.436896	1.39328e-05	0.000118105
Rhbdl6	0.445321	1.3997e-05	0.000118542
BC003266	-0.469542	1.406e-05	0.000118967
Stk3	-0.436156	1.40911e-05	0.000119123
Hpxn	0.500479	1.42593e-05	0.000120435
Polr3h	-0.400427	1.43986e-05	0.000121501
Prdm2	0.677938	1.45098e-05	0.000122107
Dpp9	0.49124	1.44973e-05	0.000122107
Idh2	-0.441206	1.44868e-05	0.000122107
Mospd3	-0.4436	1.45379e-05	0.000122234
Phf12	0.597966	1.45949e-05	0.000122603
Nap1l1	-0.462324	1.46413e-05	0.000122881
AL024210	0.664167	1.47067e-05	0.000123319
Nfatc1	0.439394	1.47281e-05	0.000123342
A230078I05Rik	-0.513304	1.47358e-05	0.000123342
1110021L09Rik	-0.524464	1.4775e-05	0.000123558
Git2	0.429053	1.48123e-05	0.000123759
Tcta	-0.434087	1.49014e-05	0.000124392
Il2rg	0.530818	1.51326e-05	0.000126209
Myo10	0.467933	1.51552e-05	0.000126284
9030227G01Rik	0.476496	1.53061e-05	0.000127322
Scp2	-0.559595	1.5307e-05	0.000127322
Dcn	0.571225	1.53411e-05	0.000127433
Dap3	-0.409259	1.53478e-05	0.000127433
Ccng1	-0.405455	1.54204e-05	0.000127922
LOC381621	0.417105	1.55322e-05	0.000128621
5930412E23Rik	-0.40645	1.55267e-05	0.000128621
Fahd1	-0.483772	1.55574e-05	0.000128714
Lrp1	-0.498247	1.57194e-05	0.00012994
Rarg	0.476433	1.60735e-05	0.000132749
Csrp2bp	-0.396842	1.628e-05	0.000134335
Atp8a1	0.542105	1.63019e-05	0.000134397
Ubqln1	-0.424957	1.65039e-05	0.000135942
Myo1b	-0.400377	1.65653e-05	0.000136327
D430042O09Rik	0.408037	1.67012e-05	0.000137324
AU016977	0.447417	1.68533e-05	0.000138452
1110060F11Rik	-0.42075	1.69177e-05	0.000138859
Adrb2	-0.391187	1.69837e-05	0.000139278
2210008I11Rik	0.510251	1.73557e-05	0.000142125
Oprs1	-0.587172	1.73613e-05	0.000142125
Nisch	0.416905	1.73923e-05	0.000142128
BC032203	0.399174	1.73805e-05	0.000142128
Hist1h2bp	-0.407508	1.74082e-05	0.000142134
Pros1	-0.610913	1.75328e-05	0.000143026
Cab39l	0.48079	1.7592e-05	0.000143258
Klf7	0.437517	1.75828e-05	0.000143258
Ccm2	0.402067	1.76773e-05	0.000143827
Mbp	0.538158	1.77696e-05	0.000144413
Mknk2	0.525357	1.77959e-05	0.000144413
Slc11a1	-0.486092	1.77846e-05	0.000144413
Ryk	0.4173	1.78188e-05	0.000144474
Inpp5a	0.518145	1.78466e-05	0.000144508
Adam23	0.463542	1.78541e-05	0.000144508
Pkib	-0.517643	1.79029e-05	0.000144777
scl0002644.1_1164	0.415546	1.80374e-05	0.000145739
1810043J12Rik	0.4278	1.80857e-05	0.000146002
Kdelr2	-0.673649	1.815e-05	0.000146394
1110003E01Rik	0.388396	1.82022e-05	0.000146688
Grb2	-0.418297	1.82285e-05	0.000146773
Nsdhl	-0.457959	1.83253e-05	0.000147425
Stoml1	0.444945	1.83499e-05	0.000147496
Apoc1	-0.52742	1.85309e-05	0.000148823
Axl	0.662009	1.86799e-05	0.00014989
Mbtd1	0.53555	1.8852e-05	0.000150876
Rgs1	0.485787	1.88411e-05	0.000150876
Map3k3	0.429352	1.88659e-05	0.000150876
Sat1	0.391345	1.88676e-05	0.000150876
Car5b	-0.554353	1.88928e-05	0.000150948
Macf1	0.507882	1.89262e-05	0.000151019
Coq7	-0.417376	1.89341e-05	0.000151019
Paip1	0.389985	1.90055e-05	0.000151459
5330440M15Rik	-0.465782	1.91717e-05	0.000152653
Pacs1	0.437564	1.92718e-05	0.000153319
A930025D01Rik	-0.379132	1.93031e-05	0.000153436
Gstm6	0.470597	1.93768e-05	0.000153819
Adprtl3	-0.427092	1.93842e-05	0.000153819
Il21r	0.432874	1.9612e-05	0.000155494
5830411E10Rik	0.641179	1.96593e-05	0.000155736
Mmp2	-0.440604	1.98292e-05	0.000156949
Fliih	0.471263	1.98571e-05	0.000157036
Eif2c3	0.419479	1.99088e-05	0.000157178
Slc39a8	-0.401376	1.98939e-05	0.000157178
BC035291	0.404105	1.99462e-05	0.000157249
scl0003092.1_40	-0.471999	1.99515e-05	0.000157249
Mlp	-0.391297	2.00131e-05	0.000157601
Dhrs8	-0.444915	2.00389e-05	0.000157671
Nrp	0.559134	2.0101e-05	0.000158026
Sdc4	0.451222	2.03786e-05	0.00015998
Zfp95	0.447499	2.03839e-05	0.00015998
D15Ertd366e	-0.544631	2.04481e-05	0.000160349
Rnf31	0.39313	2.05349e-05	0.000160894
Gm253	-0.496302	2.06195e-05	0.000161421
Mgea6	0.375833	2.06676e-05	0.000161662
2010100O12Rik	-0.439393	2.07335e-05	0.000162041
AW046396	1.02456	2.08279e-05	0.000162483
A730011L01Rik	0.430612	2.08336e-05	0.000162483
Cd47	0.414843	2.08598e-05	0.000162483
DXImx47e	0.406343	2.08449e-05	0.000162483
Car5b	-0.575628	2.0996e-05	0.000163407
Bach1	0.37467	2.12159e-05	0.000164981
Sfxn1	-0.413774	2.12759e-05	0.00016531
2600014M03Rik	-0.410557	2.1319e-05	0.000165369
Bcl2l11	-0.501284	2.13094e-05	0.000165369
1810054O13Rik	-0.433544	2.14793e-05	0.000166474
Emr1	-0.626444	2.16724e-05	0.000167831
Mrpl51	-0.393117	2.1801e-05	0.000168686
Psmc5	-0.384279	2.18974e-05	0.000169291
Mnab	0.409009	2.19821e-05	0.000169805
Capn2	-0.391659	2.20351e-05	0.000170074
BC034204	0.586083	2.21739e-05	0.000171003
Cdc6	-0.463367	2.2361e-05	0.000172304
Mapk3	-0.44181	2.24079e-05	0.000172522
Slc16a10	-0.392571	2.24457e-05	0.00017267
AA408296	0.42153	2.24995e-05	0.000172942
Ppp1ca	-0.521989	2.25401e-05	0.000173111
Ccnt1	0.396874	2.26516e-05	0.000173824
Slc13a3	0.817955	2.27484e-05	0.000174423
D6Wsu176e	-0.473068	2.2993e-05	0.000176154
Siat7d	-0.391927	2.31004e-05	0.00017667
Gstm2	-0.399077	2.30972e-05	0.00017667
Ccnd1	-0.533526	2.31173e-05	0.00017667
Tollip	-0.437526	2.3248e-05	0.000177378
Apex1	-0.476315	2.32454e-05	0.000177378
0610042C05Rik	0.413715	2.33757e-05	0.000178061
Cops6	-0.406669	2.33602e-05	0.000178061
1300010F03Rik	-0.462249	2.34e-05	0.0001781
Dock5	0.443532	2.34382e-05	0.000178245
Vps26	-0.454851	2.35968e-05	0.000179305
Psmb7	-0.439814	2.36249e-05	0.000179372
BC037393	0.466611	2.3852e-05	0.000180764
Ars2	0.396322	2.38314e-05	0.000180764
Gadd45a	0.369054	2.38665e-05	0.000180764
A730098D12Rik	0.433836	2.39187e-05	0.000180971
Tlr7	-0.386967	2.39326e-05	0.000180971
0610009M14Rik	0.448996	2.39557e-05	0.000180999
Guk1	0.436863	2.41314e-05	0.000182128
Oxct1	-0.435989	2.41443e-05	0.000182128
Sdccag33	0.470545	2.43997e-05	0.000183906
Tmod4	0.469446	2.44238e-05	0.000183939
Xpc	0.390768	2.44764e-05	0.000184186
Lrpprc	0.528276	2.45897e-05	0.00018474
Pik3cg	-0.644809	2.45782e-05	0.00018474
Syt3	0.397852	2.46585e-05	0.000185108
Srm	-0.485127	2.49664e-05	0.000187268
Mrpl14	-0.423646	2.50386e-05	0.000187658
Colec12	-0.544717	2.5375e-05	0.000190027
Zfp277	-0.469993	2.54684e-05	0.000190574
0610011L14Rik	-0.403935	2.58329e-05	0.000193146
Clecsf9	0.647497	2.60288e-05	0.000194454
Pigt	-0.471722	2.63438e-05	0.000196649
BC060631	0.44107	2.64021e-05	0.000196927
Tuba7	-0.435735	2.68432e-05	0.000199897
1700001A24Rik	-0.438178	2.68421e-05	0.000199897
Mr1	0.430099	2.71534e-05	0.000202045
Cited2	0.503947	2.73417e-05	0.000203285
1110007F12Rik	0.450878	2.76529e-05	0.000205434
Ncf4	-0.399006	2.77297e-05	0.00020584
Clns1a	-0.407213	2.77619e-05	0.000205916
6530404N21Rik	-0.443389	2.7991e-05	0.00020745
Gsta3	0.41985	2.83677e-05	0.000210074
Pscd1	0.548509	2.84221e-05	0.00021031
4921505C17Rik	0.400862	2.85649e-05	0.000211199
A530065E19Rik	0.395722	2.87563e-05	0.000212277
Amotl1	-0.487589	2.87401e-05	0.000212277
1810007M14Rik	0.395629	2.89221e-05	0.000213332
Calb2	0.784307	2.91924e-05	0.000215155
Ptpla	-0.530799	2.9867e-05	0.000219953
Ctdsp2	0.481422	2.993e-05	0.000219978
1200015A22Rik	0.360443	2.99354e-05	0.000219978
1110030J09Rik	-0.450451	2.99412e-05	0.000219978
Hist1h3i	0.410034	3.04455e-05	0.000223507
Tnfaip3	0.523946	3.05519e-05	0.000223967
Tkt	0.383258	3.05563e-05	0.000223967
3830406C13Rik	0.420077	3.09527e-05	0.000226695
Tnfsf14	0.47649	3.10925e-05	0.000227482
Xylt1	0.404068	3.1109e-05	0.000227482
3110001A13Rik	0.528236	3.11648e-05	0.000227711
Drap1	0.402215	3.12094e-05	0.000227858
5430437P03Rik	-0.549185	3.12665e-05	0.000228096
Ppp1r12a	0.381292	3.14048e-05	0.000228926
1700108L22Rik	-0.495331	3.14504e-05	0.000229079
Thsd1	-0.420408	3.16403e-05	0.000230282
Gpiap1	-0.626528	3.17494e-05	0.000230896
Tm9sf4	0.459679	3.18216e-05	0.00023124
Cdk8	0.427698	3.22238e-05	0.000233838
BC021381	0.403893	3.22292e-05	0.000233838
Arhgap15	-0.475317	3.24984e-05	0.000235607
Hbs1l	0.433472	3.27393e-05	0.000236801
Hist1h2bf	-0.435518	3.27101e-05	0.000236801
Gga2	-0.456589	3.27162e-05	0.000236801
BC019206	0.475762	3.2902e-05	0.000237743
Hdlbp	-0.436046	3.29206e-05	0.000237743
B230114J08Rik	-0.394387	3.2992e-05	0.000237988
Sema4b	-0.479978	3.30056e-05	0.000237988
2410016F19Rik	-0.405091	3.31357e-05	0.000238741
Rgs19ip1	-0.506638	3.33443e-05	0.000240059
Mdk	0.495168	3.34429e-05	0.000240117
Nsmaf	0.369555	3.34555e-05	0.000240117
Ubqln1	-0.409293	3.33939e-05	0.000240117
Calm5	-0.503178	3.34301e-05	0.000240117
D130059P03Rik	0.476916	3.35201e-05	0.000240395
Kcmf1	-0.410259	3.36823e-05	0.000241012
Mefv	-0.455049	3.36569e-05	0.000241012
4930579A11Rik	-0.58088	3.36838e-05	0.000241012
BC033915	0.454495	3.38288e-05	0.000241679
Gcat	-0.39691	3.38179e-05	0.000241679
Xbp1	-0.41258	3.3941e-05	0.000242295
Gstp1	0.375764	3.40434e-05	0.000242839
Supt5h	0.373871	3.45851e-05	0.000246515
Ccnl1	0.421169	3.4619e-05	0.000246519
1110011F09Rik	-0.40651	3.46386e-05	0.000246519
F8a	-0.398994	3.52297e-05	0.000250534
Phka2	0.444096	3.52908e-05	0.000250777
Cuedc1	0.393992	3.58565e-05	0.000254603
Ndst1	0.526532	3.60228e-05	0.000255589
Msh5	-0.550548	3.63493e-05	0.000257709
Ehd1	-0.479166	3.65442e-05	0.000258894
B230342M21Rik	0.398664	3.6596e-05	0.000259064
A830093M07	-0.623557	3.66959e-05	0.000259574
Lass2	-0.424474	3.68323e-05	0.000260341
Prss25	-0.394978	3.74948e-05	0.000264823
scl00381712.1_66	-0.436904	3.77701e-05	0.000266565
Actn4	-0.445076	3.78544e-05	0.000266958
Fln29	0.449451	3.80388e-05	0.000268055
1600025D17Rik	0.388253	3.82618e-05	0.000269423
Acrbp	0.530242	3.83801e-05	0.000270052
Il11ra1	0.620886	3.84115e-05	0.000270069
Ngfrap1	0.407924	3.85036e-05	0.000270512
Laf4l	0.395721	3.86656e-05	0.000271446
Prkr	-0.413527	3.86995e-05	0.000271479
1110008F13Rik	-0.364661	3.89305e-05	0.000272894
Clm3	-0.433266	3.89823e-05	0.000273052
Rnf141	-0.524722	3.91841e-05	0.000274259
Map3k8	0.400125	3.94505e-05	0.00027571
Ncdn	0.376622	3.94279e-05	0.00027571
Dld	-0.423305	3.95473e-05	0.000276179
Chaf1a	-0.404716	3.96095e-05	0.000276406
Prdx4	-0.370537	3.97045e-05	0.000276861
2410011G03Rik	-0.569512	3.98513e-05	0.000277678
Suv420h2	0.421599	4.00483e-05	0.000278841
Mitc1	0.361581	4.02844e-05	0.000280276
Nical	0.364051	4.03902e-05	0.000280802
Snx3	-0.607426	4.07285e-05	0.000282943
Pkp4	0.437366	4.13011e-05	0.000286399
2600017H08Rik	-0.460978	4.13181e-05	0.000286399
Snap29	-0.556456	4.12582e-05	0.000286399
Etfa	-0.378949	4.1352e-05	0.000286421
9430038I01Rik	0.414627	4.15736e-05	0.000287715
Dtx3	0.391809	4.16316e-05	0.000287715
C730025P13Rik	-0.356468	4.16114e-05	0.000287715
Dfna5h	-0.406577	4.17004e-05	0.000287977
Clecsf12	0.528572	4.20033e-05	0.00028964
Slc36a1	-0.386841	4.19855e-05	0.00028964
Hspd1	-0.522289	4.20501e-05	0.000289747
Ddit3	0.476517	4.22159e-05	0.000290032
Llglh2	0.459591	4.21491e-05	0.000290032
Tgoln1	-0.382691	4.21786e-05	0.000290032
Arhgap24	-0.508158	4.2195e-05	0.000290032
F930048N03Rik	-0.432651	4.2517e-05	0.000291715
Adprt1	-0.474396	4.25236e-05	0.000291715
BC005682	-0.43507	4.25664e-05	0.000291795
Gpr85	0.460617	4.31123e-05	0.000295319
4930486L24Rik	0.467833	4.32033e-05	0.000295725
0610042E07Rik	0.384676	4.32436e-05	0.000295748
Fadd	-0.431641	4.32702e-05	0.000295748
C230090D14	0.345407	4.3449e-05	0.000296753
E2f2	-0.384233	4.36057e-05	0.000297605
Gnpat	0.404348	4.37896e-05	0.000298641
Mmrp19	-0.43768	4.39189e-05	0.000299304
Ell	0.36911	4.40649e-05	0.000300079
Depdc6	0.392105	4.4467e-05	0.000302596
Uchl1	0.413951	4.46382e-05	0.000303097
Thoc4	-0.374592	4.46058e-05	0.000303097
Mrpl48	-0.427998	4.46134e-05	0.000303097
Pitpnm1	0.438381	4.48418e-05	0.000304258
Pcmt1	-0.396505	4.51788e-05	0.000305876
1700113I22Rik	-0.405137	4.51532e-05	0.000305876
Krt1-10	-0.466772	4.51408e-05	0.000305876
2900073G15Rik	-0.362192	4.57068e-05	0.000309226
Tbcc	-0.402983	4.59576e-05	0.000310532
Jtv1	-0.418866	4.59664e-05	0.000310532
Dusp1	0.366696	4.60786e-05	0.000311064
Cd164	0.375834	4.6217e-05	0.000311519
Ehmt1	0.358575	4.61962e-05	0.000311519
Usp2	0.339676	4.62463e-05	0.000311519
Ercc5	0.378096	4.67283e-05	0.000314538
Tnrc6	0.544948	4.67969e-05	0.000314773
Tnf	0.565269	4.68715e-05	0.000314988
Blnk	0.492032	4.69642e-05	0.000314988
Tcte3	0.477578	4.69433e-05	0.000314988
Gda	-0.370594	4.68975e-05	0.000314988
Vps29	-0.427274	4.74872e-05	0.000318267
Gadd45g	0.448243	4.75313e-05	0.000318334
4930451A13Rik	0.396811	4.76312e-05	0.000318773
D930036F22Rik	0.399507	4.79507e-05	0.000320681
Defb27	-0.381637	4.81229e-05	0.000321602
BC025076	0.341953	4.8171e-05	0.000321693
Tst	0.51156	4.82882e-05	0.000322244
Vamp3	-0.356686	4.85214e-05	0.000323568
Pkp2	0.423072	4.86036e-05	0.000323885
Ppm1h	0.426609	4.87143e-05	0.000324391
2810002D13Rik	0.492706	4.88641e-05	0.000325156
3110050K21Rik	0.409632	4.90951e-05	0.00032646
Dmtf1	0.429008	4.91353e-05	0.000326494
Gtf3a	-0.432057	4.93804e-05	0.000327889
Rgs19ip1	-0.439399	4.98842e-05	0.000330998
Pygb	0.360947	5.02555e-05	0.000332988
Rassf1	0.334114	5.0238e-05	0.000332988
2310008H09Rik	-0.400964	5.0396e-05	0.000333681
Zfp592	0.370832	5.07354e-05	0.000335689
Pvrl2	-0.488707	5.11231e-05	0.000338015
Rnase4	-0.449054	5.19275e-05	0.00034309
Pfkl	0.402174	5.20917e-05	0.000343931
Fchsd1	0.363025	5.22298e-05	0.000344164
2310020H19Rik	-0.362924	5.22292e-05	0.000344164
1810035L17Rik	-0.382481	5.22379e-05	0.000344164
Tdrd3	0.419524	5.28989e-05	0.000348207
Idh1	-0.376183	5.29263e-05	0.000348207
Zfp566	-0.440636	5.33265e-05	0.000350593
Hip2	-0.4381	5.3383e-05	0.000350717
A930025J12Rik	0.361017	5.34415e-05	0.000350853
Psma1	-0.478592	5.3518e-05	0.000351108
Rab7	-0.522478	5.42079e-05	0.000355384
Sqstm1	0.391961	5.48258e-05	0.000359183
Metapl1	0.47549	5.49967e-05	0.000359291
Brd1	0.441079	5.49355e-05	0.000359291
Lyl1	0.423567	5.4889e-05	0.000359291
Rras	0.347383	5.49714e-05	0.000359291
Fbxo34	0.427159	5.50807e-05	0.000359588
Adam33	0.518164	5.58734e-05	0.000364507
4933434G05Rik	0.371843	5.60454e-05	0.000365149
Flot1	-0.471	5.60501e-05	0.000365149
Dnmt3l	0.396904	5.60909e-05	0.000365159
Psmd13	-0.408981	5.62229e-05	0.000365763
9830124H08Rik	0.423159	5.69003e-05	0.000369912
Tmc6	0.504699	5.70878e-05	0.000370872
AA407930	0.356163	5.74491e-05	0.000372959
Mrps25	-0.478619	5.76133e-05	0.000373764
Mcm7	-0.42137	5.77745e-05	0.000374549
Slc25a11	-0.488585	5.80088e-05	0.000375807
1700012B18Rik	0.435609	5.80916e-05	0.000376017
9230112O05Rik	0.374036	5.81624e-05	0.000376017
Slc35b1	-0.534675	5.81264e-05	0.000376017
Ing4	0.377433	5.83144e-05	0.000376738
Idh3g	-0.376113	5.83649e-05	0.000376803
Eps8	-0.442448	5.8658e-05	0.000378434
Gspt2	-0.37608	5.89151e-05	0.000379829
Panx1	0.411098	5.91453e-05	0.000381049
4933434E20Rik	-0.418276	5.91933e-05	0.000381096
Parp14	0.475617	5.92845e-05	0.000381419
AI851464	0.390408	5.94079e-05	0.000381949
AL024069	0.424717	5.95168e-05	0.000382385
4632413K17Rik	-0.373628	6.01179e-05	0.000385981
2500002L14Rik	0.353594	6.01948e-05	0.000386208
Trappc4	-0.374758	6.04498e-05	0.000387578
Ptk2b	0.421132	6.06288e-05	0.000388458
U2af1-rs2	0.379506	6.08958e-05	0.000389901
1110014D18Rik	-0.473919	6.12679e-05	0.000392014
Sec22l2	-0.370556	6.17326e-05	0.000394716
AV312086	0.458978	6.20373e-05	0.000396392
Sepn1	0.394912	6.21238e-05	0.000396672
Sypl	-0.368124	6.22652e-05	0.000397303
Usf1	0.440656	6.23947e-05	0.000397857
Ppil1	0.461839	6.27827e-05	0.000400057
Sec31l1	0.377718	6.38755e-05	0.000406743
Gga1	0.370117	6.4304e-05	0.000409191
4930488P06Rik	-0.412293	6.46831e-05	0.000411322
Tmod4	0.354891	6.49018e-05	0.000412432
2310061C15Rik	-0.445831	6.49519e-05	0.000412469
D5Wsu46e	0.375745	6.58251e-05	0.000417729
Acad9	-0.420186	6.60424e-05	0.000418823
Serpina3g	0.494047	6.64434e-05	0.000420793
Gtf2f2	-0.374451	6.64046e-05	0.000420793
Ap1s2	-0.42594	6.66155e-05	0.000421597
Afmid	0.420842	6.72356e-05	0.000425232
D14Ertd226e	-0.335662	6.75095e-05	0.000426675
4833412N02Rik	0.416018	6.78354e-05	0.000428153
Sec61g	-0.380347	6.78199e-05	0.000428153
4930504E06Rik	0.37029	6.8512e-05	0.000432131
4930579A11Rik	-0.39639	6.86425e-05	0.000432661
Nqo2	-0.425712	6.88058e-05	0.000433398
Pla2g12a	0.428578	6.90359e-05	0.000434553
Cd97	0.454798	6.91117e-05	0.000434737
3110050K21Rik	0.435559	6.93719e-05	0.000436079
Il11ra1	0.508281	7.01233e-05	0.000440505
BC057079	-0.418871	7.03053e-05	0.00044135
Cd151	-0.520387	7.11402e-05	0.000446291
Fzd2	-0.44938	7.12706e-05	0.000446808
0910001A06Rik	-0.3363	7.17868e-05	0.000449741
ORF61	0.45799	7.24888e-05	0.000453683
Gpr89	-0.433135	7.25621e-05	0.000453683
Zfp367	-0.433714	7.25521e-05	0.000453683
Ddx1	-0.413951	7.28981e-05	0.000455479
Tor3a	-0.43587	7.35724e-05	0.000459383
2600001B17Rik	-0.370408	7.36306e-05	0.000459439
Emd	-0.47178	7.38292e-05	0.00046037
Ripk2	0.386855	7.4176e-05	0.000462223
4933407C03Rik	0.450784	7.42614e-05	0.000462446
Rab35	-0.336021	7.47167e-05	0.00046435
scl0002765.1_0	-0.431027	7.46265e-05	0.00046435
Nup210	-0.457975	7.4703e-05	0.00046435
Aurkb	-0.412714	7.50337e-05	0.00046601
Casp1	0.368893	7.55064e-05	0.000468633
Tpcn2	-0.374832	7.58274e-05	0.000470312
Map2k3	0.425735	7.62714e-05	0.000472751
Mcm4	-0.350896	7.65795e-05	0.000474064
Cdk4	-0.401971	7.65851e-05	0.000474064
MGC107702	-0.399969	7.69479e-05	0.000475994
Cbx3	-0.44446	7.7116e-05	0.000476401
Tk1	-0.507355	7.71155e-05	0.000476401
Uhrf2	0.375082	7.72193e-05	0.000476407
5430432P15Rik	0.349745	7.72e-05	0.000476407
Bbc3	0.395644	7.76219e-05	0.000478402
Sec22l2	-0.342204	7.76453e-05	0.000478402
Clec4a3	-0.403812	7.77858e-05	0.000478951
Sfrp1	-0.394771	7.82677e-05	0.0004816
2010316F05Rik	-0.48363	7.87238e-05	0.000484087
4833422F06Rik	-0.41949	7.88428e-05	0.000484498
Itpk1	0.380102	7.96958e-05	0.000489095
MGC6357	-0.355338	7.96466e-05	0.000489095
Slc6a19	-0.404796	7.975e-05	0.000489105
AI316787	-0.333587	8.01693e-05	0.000491354
2810422J05Rik	0.416699	8.03212e-05	0.000491961
Bckdk	-0.372187	8.04347e-05	0.000492163
Pcdha11	-0.373323	8.05108e-05	0.000492163
Ccl6	-0.374983	8.05127e-05	0.000492163
Cbfb	-0.385787	8.12061e-05	0.000496076
Cd81	-0.37138	8.17369e-05	0.000498991
AU016693	0.446621	8.2114e-05	0.000500965
4933421H10Rik	-0.492686	8.27269e-05	0.000504374
Creg2	0.410881	8.30929e-05	0.000505944
Hagh	0.362185	8.30797e-05	0.000505944
2410195B05Rik	0.34703	8.35733e-05	0.000508536
Clecsf8	0.449815	8.38108e-05	0.000509316
Kcnk13	-0.456987	8.37586e-05	0.000509316
Cyp4v3	0.367831	8.42433e-05	0.000511611
Hook2	0.343319	8.46957e-05	0.000514023
Fcgr3	0.443413	8.53016e-05	0.000517356
5730578N08Rik	-0.334838	8.53559e-05	0.000517356
Hlx1	0.430484	8.55583e-05	0.000518245
BC013481	0.487067	8.56155e-05	0.000518255
Ruvbl1	-0.380711	8.62268e-05	0.0005214
Wdr1	-0.403084	8.6247e-05	0.0005214
Gstm5	-0.410795	8.73522e-05	0.000527739
Myef2	-0.327197	8.74519e-05	0.000527999
2010003I19Rik	-0.376732	8.75924e-05	0.000528504
Rhob	0.40454	8.77579e-05	0.00052916
1700012G19Rik	-0.317631	8.86917e-05	0.000534205
9130011J15Rik	-0.361665	8.87092e-05	0.000534205
Odag	-0.397225	8.96118e-05	0.000538943
Yif1	-0.398923	8.95826e-05	0.000538943
Ccdc9	0.36392	9.05409e-05	0.00054418
Hbp1	0.333028	9.08332e-05	0.000545585
Ap2a2	0.424817	9.19987e-05	0.000552223
Hist1h3d	0.403811	9.20568e-05	0.000552223
1110003A17Rik	-0.37651	9.23566e-05	0.000553664
Mdh1	-0.436046	9.25503e-05	0.000554469
Cdc42se1	-0.434182	9.29131e-05	0.000556285
Brd3	0.358476	9.30452e-05	0.000556717
Cd14	0.357242	9.3201e-05	0.000557167
Ppox	-0.362531	9.324e-05	0.000557167
Zbtb17	0.345533	9.36402e-05	0.0005592
Dtx2	0.526174	9.37253e-05	0.00055935
Arid2	0.352447	9.53999e-05	0.000568823
E030024M05Rik	-0.349077	9.54792e-05	0.000568823
Cln2	-0.375477	9.54958e-05	0.000568823
Hbs1l	0.391245	9.57859e-05	0.000570186
Pxmp4	-0.410441	9.59261e-05	0.000570656
H13	0.39675	9.60521e-05	0.000571041
Slc25a15	-0.371879	9.65493e-05	0.000573631
Rab40c	0.359964	9.66383e-05	0.000573794
Anxa9	0.3898	9.71929e-05	0.000576719
Hist1h2bj	-0.397956	9.73523e-05	0.000577298
Sfmbt1	-0.369234	9.74974e-05	0.00057779
Ate1	0.370973	9.7851e-05	0.000579149
Xlr4	-0.365748	9.78398e-05	0.000579149
Dnaja2	-0.372731	9.80341e-05	0.000579864
AW555464	0.358848	9.866e-05	0.000583196
Rgs3	0.4106	9.94569e-05	0.000587484
Clic1	-0.360825	9.95115e-05	0.000587484
Cope	-0.377035	9.9801e-05	0.00058882
Sdf2l1	-0.549234	9.98908e-05	0.000588977
Gcn1l1	0.549394	0.0001001	0.000589835
Ocil	0.537329	0.000101342	0.00059615
Ugalt2	-0.329984	0.000101418	0.00059615
Hadhb	-0.35428	0.000101395	0.00059615
Mlp	-0.581398	0.000101427	0.00059615
Fnbp4	0.434739	0.000101929	0.000598719
2210415M20Rik	-0.418053	0.000102103	0.000599363
BC028265	0.356524	0.000102506	0.000601354
Fos	0.467802	0.000103387	0.000606135
Mrps2	-0.38148	0.000104138	0.000610159
Atp6v1c1	-0.348491	0.000104222	0.000610265
Rab6ip1	0.369447	0.000104571	0.000611921
Rhov	0.447654	0.000104897	0.000613061
Hic2	0.385361	0.00010488	0.000613061
Tbc1d7	-0.352735	0.000104982	0.000613175
2810052M02Rik	0.402212	0.000105074	0.000613263
BC031748	-0.411464	0.000105129	0.000613263
Dnajc13	0.346985	0.000105238	0.000613517
Pdxp	0.32342	0.000105632	0.000615044
Ywhab	-0.346373	0.000105591	0.000615044
Olfr1222	-0.450033	0.000106181	0.000617853
Dsip1	0.42807	0.000106545	0.000619216
Timm17a	-0.366723	0.000106548	0.000619216
Hist1h2bn	-0.328718	0.000106788	0.000620224
Gmpr	-0.503426	0.000106988	0.000620998
BC027057	-0.352351	0.000107514	0.000623662
Fln29	0.376606	0.000107763	0.000624718
5830426I05Rik	0.416047	0.000108004	0.000625334
Ncstn	-0.358448	0.000107961	0.000625334
Sh2bpsm1	0.35236	0.000108381	0.000627127
Gsk3b	0.327175	0.000108776	0.000629025
Clspn	-0.403012	0.000108903	0.000629369
Aldoa	0.448071	0.000108992	0.000629492
1110058L19Rik	-0.364754	0.000109313	0.000630563
Psmc3ip	-0.41454	0.000109311	0.000630563
Arhgef1	0.514898	0.000109544	0.000631503
Igtp	0.355354	0.000110264	0.000635263
Adcy7	-0.339731	0.000110723	0.00063751
F10	-0.413616	0.000110822	0.000637691
Mef2c	0.36002	0.000112271	0.000645356
Dpp7	-0.488669	0.000112293	0.000645356
Hyal1	0.350901	0.000112393	0.000645533
Kifap3	0.408364	0.000112624	0.000646459
Syp	-0.418413	0.000112887	0.00064757
Clecsf12	0.637804	0.000113007	0.000647861
BC055368	-0.370684	0.000113586	0.000650778
Tuba1	-0.429748	0.000114233	0.000654083
Pgbpll	0.348685	0.000114653	0.000656087
Asb8	-0.349046	0.000115086	0.000658158
Ash1l	0.350042	0.000115199	0.000658403
Msh2	-0.344729	0.000116262	0.00066407
1500032L24Rik	-0.337722	0.000116361	0.000664229
Trappc2	-0.396736	0.000117135	0.000668238
Ubl4	-0.440381	0.00011724	0.000668426
Abca3	0.354719	0.00011838	0.000674511
Psmc5	-0.366709	0.000118685	0.000675837
Zfp39	0.408123	0.000119762	0.000681555
Parp8	0.440308	0.00012008	0.000682592
Cep1	0.407919	0.000120311	0.000682592
Slc12a6	0.374417	0.000120143	0.000682592
Arl6ip4	-0.315479	0.000120259	0.000682592
F830208F22Rik	-0.318028	0.000120189	0.000682592
Hist1h2an	0.578807	0.000121735	0.000690251
Zfp82	-0.328398	0.00012194	0.000690992
A930025D01Rik	-0.380617	0.000122876	0.000695875
Psmc3	-0.330015	0.000122971	0.00069599
Wars2	0.362786	0.00012324	0.000697089
1110057K04Rik	-0.387272	0.000123437	0.00069778
Ehmt1	0.443817	0.000124108	0.000701145
Lrmp	0.374676	0.000124938	0.000705409
Padi2	-0.3361	0.000125545	0.000708407
Acas2	-0.413717	0.000126677	0.000714359
Ranbp10	0.400139	0.000127347	0.000716963
2410066E13Rik	0.338051	0.000127369	0.000716963
Coq6	-0.328156	0.000127242	0.000716963
Rpo1-4	0.381549	0.000127649	0.000717667
Arhgap4	-0.359197	0.000127637	0.000717667
Kctd10	-0.343179	0.000127898	0.0007182
Rgs19ip1	-0.356329	0.000127888	0.0007182
Hmgcs1	0.339577	0.000128272	0.000719868
Mcm7	-0.411536	0.000129668	0.000727258
Ctdspl	-0.420925	0.000129745	0.000727258
Thrap2	0.417935	0.000130399	0.000730484
Aebp2	0.315731	0.000131016	0.000733062
5031400M07Rik	-0.394377	0.000130977	0.000733062
Tgfbr2	-0.333489	0.000131236	0.000733849
Lilrb4	-0.342815	0.000131852	0.000736855
5730528L13Rik	0.352784	0.000132894	0.000742229
Snapc4	0.365377	0.000133819	0.000746951
Svil	0.572002	0.000134744	0.000751544
Cnot4	0.451282	0.000134804	0.000751544
1810019A08Rik	-0.384368	0.000134904	0.000751656
Adam23	0.682006	0.000134999	0.000751736
1500016L11Rik	-0.392175	0.000135325	0.000752929
Ms4a6d	-0.419614	0.000135375	0.000752929
Sca1	0.414002	0.000135596	0.000753706
Ddx50	0.372302	0.000135782	0.000754289
Ms4a6c	-0.38994	0.000136711	0.000758999
Gstp1	0.422563	0.000137156	0.000761016
Bzrp	0.356941	0.00013737	0.000761749
Ubxd1	-0.319356	0.000137556	0.000762325
Parp16	0.323105	0.000137926	0.000763922
Zcchc6	0.328276	0.000138828	0.000768461
D11Bwg0280e	0.353344	0.000138955	0.000768707
Lrig3	-0.446286	0.000139267	0.000769977
Acadl	-0.359452	0.000139648	0.000771627
2810405K02Rik	-0.375584	0.000140198	0.000774207
Arl11	-0.380876	0.000140374	0.000774718
Slc17a5	0.374849	0.000140745	0.000776304
Foxp1	0.376278	0.000141653	0.000780852
Clk1	0.543897	0.000142001	0.000782309
Hmbs	-0.395133	0.000142464	0.000784395
Foxj2	0.337616	0.000142623	0.000784803
Clecsf12	0.512741	0.000143015	0.000785106
Ptprv	0.410447	0.000142963	0.000785106
Nedd4l	0.373855	0.000142875	0.000785106
Pprc1	0.346732	0.000142927	0.000785106
2500002K03Rik	-0.406675	0.000143407	0.000786794
Asf1b	-0.356412	0.000143867	0.000788854
Mtx1	-0.320659	0.000143993	0.00078908
Slc20a1	0.386314	0.000144272	0.000790145
Wdr1	-0.375519	0.000145299	0.000795302
5033428A16Rik	-0.363416	0.000145451	0.000795667
Trpm2	0.336588	0.000147206	0.000804795
9130227C08Rik	0.330406	0.000147675	0.000806885
1110007M04Rik	-0.34408	0.000148195	0.000809255
Gus	-0.328862	0.000148446	0.000810145
1700112E06Rik	-0.413877	0.000148805	0.000811632
Cd33	-0.510477	0.000149427	0.000814548
BC036718	-0.316348	0.000149624	0.000815144
Gpr68	-0.386027	0.000149754	0.000815374
Hist1h2bl	-0.376384	0.000150281	0.000817767
Pex11c	-0.421949	0.000150751	0.000819845
Alad	-0.305157	0.000150981	0.000820616
Abi3	0.354896	0.000151668	0.000823398
Cno	-0.357237	0.000151669	0.000823398
Tcfe2a	0.41069	0.000152056	0.000825019
8430437G11Rik	-0.35657	0.000152742	0.000828258
Galnt2	0.321847	0.000152928	0.000828781
Arfgef2	0.348903	0.00015408	0.00083454
Rhobtb2	-0.346591	0.000154706	0.000837445
Mgat1	0.332022	0.00015483	0.00083763
E430025L02Rik	0.338853	0.000155166	0.00083896
Oact1	-0.380483	0.000155312	0.000839261
Bcl2a1b	-0.446088	0.000156204	0.000843595
Insig1	-0.36086	0.000157193	0.00084844
Mt2	0.404744	0.000157761	0.000851014
Stk24	0.328676	0.000158075	0.000852213
Man1a	-0.34725	0.000158282	0.000852838
Gas2l1	0.362351	0.000159503	0.000858422
Dhx36	0.332779	0.000159426	0.000858422
Arhgap10	0.41821	0.000159871	0.000859904
Rnpc2	0.442365	0.000160303	0.000861732
2510005D08Rik	-0.4072	0.000160424	0.000861888
Hsd3b7	-0.314045	0.000161754	0.000868533
Ivd	-0.339922	0.000162047	0.000869248
1810004F21Rik	-0.355315	0.000162074	0.000869248
Pofut1	0.417986	0.000162829	0.000872293
scl0003651.1_17	-0.395717	0.000162816	0.000872293
Aars	-0.320884	0.000163412	0.000874909
2010005J08Rik	0.314293	0.000163694	0.000875715
2310005N01Rik	-0.369916	0.00016375	0.000875715
Sec5l1	0.313446	0.00016436	0.00087797
Trpv2	-0.367738	0.000164279	0.00087797
D8Ertd325e	0.426254	0.000164882	0.000879746
Supt3h	0.363387	0.000164831	0.000879746
BC056929	0.432269	0.000165434	0.000882188
4930527D15Rik	0.345198	0.000166178	0.00088565
Snrpa	-0.485214	0.000167218	0.00089068
Il15ra	0.335406	0.00016802	0.000894441
Ogdh	0.432071	0.000169026	0.000899286
Dtnbp1	-0.358461	0.000169503	0.000901305
Gstm2	-0.355988	0.000170772	0.000907538
2210417D09Rik	0.371608	0.000171911	0.00091307
Olfr887	-0.35995	0.000172331	0.000914779
Ehd4	0.338733	0.000172682	0.000916117
E030024M05Rik	-0.343169	0.000173588	0.000919879
Tmem15	-0.352215	0.000173494	0.000919879
Tm7sf3	-0.355389	0.000174083	0.000921977
Mpp5	-0.370675	0.00017512	0.000926943
2610524G07Rik	-0.354039	0.000175725	0.000929614
2300008B03Rik	-0.331186	0.000176804	0.000934792
Glul	-0.84574	0.000177438	0.000937611
Gabarapl1	0.357462	0.000177734	0.000938201
B430201A12Rik	0.32876	0.000177751	0.000938201
Rundc1	0.366144	0.000178427	0.000941238
2410003B16Rik	-0.30798	0.000180373	0.000950964
Arid4b	0.342343	0.000180528	0.000951242
Anxa4	-0.501792	0.000180726	0.000951747
Alg8	-0.336135	0.000181503	0.00095476
Statip1	-0.444382	0.000181413	0.00095476
Minpp1	-0.408292	0.000182252	0.000958161
Irf1	0.323048	0.000183519	0.000964279
Rbm12	-0.371868	0.000183906	0.000965768
Rpa2	-0.348501	0.000185465	0.000973404
4632419K20Rik	0.478244	0.000186521	0.000978393
5830427D03Rik	0.433061	0.000187548	0.00098323
Gdi3	-0.481306	0.000187904	0.000984542
BC016495	-0.31239	0.000188185	0.000984907
2010107H07Rik	-0.316867	0.000188182	0.000984907
1700001E16Rik	-0.366102	0.000188703	0.000987061
Mcts1	-0.300053	0.000189194	0.000989077
Was	0.376832	0.000189988	0.000992113
Ptprs	0.354339	0.000189897	0.000992113
Gpr172b	-0.391755	0.000190327	0.000993327
Tufm	-0.30138	0.000190535	0.000993765
Hist1h4k	-0.493684	0.000190624	0.000993765
P4ha1	0.316216	0.000191442	0.000997468
LOC328526	0.354309	0.000191744	0.000998483
Fmnl1	0.408326	0.000192632	0.00100164
Pou2f2	0.374523	0.000192484	0.00100164
D8Ertd319e	-0.507128	0.000192673	0.00100164
Mapk1	-0.342031	0.000193347	0.00100458
Armc8	-0.356899	0.000193681	0.00100576
Jak3	-0.428045	0.000196407	0.00101934
Raf1	0.381139	0.000196952	0.00102119
Mphosph6	-0.36553	0.000196981	0.00102119
Jtb	-0.295264	0.00019715	0.0010215
Gpsm1	0.377154	0.000197407	0.00102226
2410004H02Rik	0.414082	0.000197694	0.00102317
Mast3	0.333375	0.000198016	0.00102427
Xpa	0.324501	0.00019829	0.00102512
Chpt1	0.315813	0.000198799	0.00102718
S100a10	-0.331457	0.000199742	0.00103014
Gm628	-0.348695	0.000199783	0.00103014
Aldh1b1	-0.362839	0.000199814	0.00103014
Pfkp	-0.374546	0.0001998	0.00103014
5830436D01Rik	-0.376505	0.000200182	0.00103147
LOC383540	-0.49571	0.000200324	0.00103163
BC043098	0.35294	0.000201367	0.00103643
4931440P22Rik	-0.314966	0.00020206	0.00103885
Uchl5	-0.487286	0.000201984	0.00103885
Bin3	0.361636	0.000202198	0.00103898
Mafk	0.488026	0.000202801	0.00104057
Anpep	0.31133	0.000202841	0.00104057
Dap3	-0.469596	0.000202652	0.00104057
Clspn	-0.417638	0.000203873	0.00104528
Znrf1	0.446908	0.000204551	0.00104761
1810033A06Rik	0.362724	0.000204536	0.00104761
Nqo2	-0.393967	0.00020606	0.00105476
BC005537	-0.375123	0.000206889	0.00105842
D3Ertd194e	0.308727	0.000207586	0.00106031
Lrrn6a	-0.337324	0.0002076	0.00106031
Ap1gbp1	-0.362588	0.000207489	0.00106031
D12Wsu95e	0.32338	0.000208771	0.00106571
Adsl	-0.36409	0.000210313	0.00107299
8430410K20Rik	-0.344956	0.000210937	0.00107558
Upf2	0.38955	0.000212655	0.00108257
Bmpr1a	-0.379098	0.000212564	0.00108257
Ard1	-0.412399	0.000212429	0.00108257
Brrn1	0.371773	0.000213214	0.00108482
Poldip3	0.304363	0.000215125	0.00109335
Gch1	-0.416244	0.00021511	0.00109335
4932414K18Rik	0.330077	0.000215289	0.00109358
D230014K01Rik	0.321072	0.0002155	0.00109406
Dedd2	-0.424514	0.000216049	0.00109625
Akap9	0.342999	0.000216344	0.00109715
Pdcd4	0.353621	0.000217243	0.00110111
Sdbcag84	-0.445727	0.000217446	0.00110154
5033430I15Rik	0.374718	0.000218691	0.00110579
Chd8	0.302207	0.000218738	0.00110579
Stip1	-0.379609	0.000218759	0.00110579
Fxc1	-0.388985	0.000218566	0.00110579
1810009A16Rik	0.313892	0.000219082	0.00110682
Olfml3	0.406892	0.000219533	0.0011085
Hs6st1	0.361949	0.000221364	0.00111713
Rufy1	0.361848	0.000222243	0.00112096
Osgep	-0.337031	0.00022293	0.00112382
Vamp8	-0.365059	0.000224483	0.00113103
Mrps18c	-0.318387	0.000224724	0.00113164
Ncoa3	0.398157	0.000224941	0.00113212
ORF28	0.395633	0.000225677	0.00113521
Dnajb11	-0.31397	0.000226855	0.00114052
Zfp212	0.321074	0.000227343	0.00114235
Sh3d19	-0.323666	0.000228279	0.00114644
4930429O20Rik	0.379888	0.000228877	0.00114825
Epb7.2	-0.394726	0.000228885	0.00114825
AU040320	-0.34689	0.000230499	0.00115572
Glrx2	-0.380226	0.000230896	0.00115709
Tsn	-0.323386	0.000231239	0.00115818
Ppp1r10	0.407176	0.000231554	0.00115898
Snrpd1	-0.316507	0.000231647	0.00115898
Mgl1	0.399566	0.000232004	0.00116014
Gtf2h3	0.367489	0.000232843	0.00116372
Hsd17b7	-0.358404	0.000234563	0.00117169
Zmpste24	-0.425294	0.000236033	0.00117839
Bmpr1a	-0.446619	0.000236487	0.00118003
Senp1	0.473089	0.00023712	0.00118199
Brd4	0.317874	0.000237134	0.00118199
Plekhf2	-0.311017	0.000237968	0.00118552
2310046K10Rik	0.374692	0.000238238	0.00118623
Comt	-0.332679	0.000239115	0.00118995
Tlr4	-0.29551	0.00023954	0.00119143
Pip5k1b	0.343321	0.000240347	0.00119299
Acaa2	0.341819	0.000240166	0.00119299
Ppih	-0.347551	0.000240366	0.00119299
Ehhadh	-0.360676	0.000240334	0.00119299
2010005H15Rik	0.950109	0.000241967	0.00119966
Atp6ap2	-0.303337	0.000241872	0.00119966
Chchd1	-0.295429	0.000242416	0.00120061
Synj2bp	-0.450395	0.000242406	0.00120061
Lig3	-0.34749	0.000242545	0.00120061
Csnk1e	0.350033	0.000242684	0.00120066
Ddost	-0.325203	0.000243516	0.00120414
Rpp30	-0.351351	0.000243961	0.00120506
BC009118	-0.375679	0.000243902	0.00120506
2700088M22Rik	-0.338555	0.00024433	0.00120624
Cd9	0.396632	0.000244638	0.00120699
Elovl1	-0.436696	0.000244741	0.00120699
Ars2	0.29723	0.000244993	0.00120759
Nme6	-0.358838	0.00024556	0.00120975
Nical	0.371915	0.000246051	0.00121153
Fads1	0.28694	0.000247269	0.00121688
5730427M17Rik	0.401231	0.000247495	0.00121695
LOC209387	0.2993	0.000247543	0.00121695
1200003C05Rik	-0.336918	0.000248305	0.00122005
Psmd14	-0.434961	0.000248525	0.00122049
Frmd4b	-0.544102	0.000249544	0.00122484
Krtcap2	-0.295629	0.000250242	0.00122762
Cd151	-0.330201	0.000250422	0.00122786
Lip1	0.482238	0.000250784	0.00122834
Rpl7	-0.301415	0.00025076	0.00122834
2310010G13Rik	-0.321393	0.000251451	0.00123032
Nr1d1	-0.337447	0.000251437	0.00123032
Farp2	0.302453	0.000253195	0.0012382
0610025P10Rik	0.292716	0.00025379	0.00124046
BC046418	0.356112	0.000254615	0.00124383
Mrpl9	0.449484	0.000255109	0.0012456
Col7a1	0.361041	0.000255366	0.0012462
AI481100	0.312071	0.000256433	0.00125075
4930420O11Rik	0.393508	0.000256941	0.00125126
Myo9b	0.335751	0.000256682	0.00125126
1810037C20Rik	-0.429423	0.000256848	0.00125126
Acin1	0.348618	0.000257917	0.00125536
Ndufa9	-0.310987	0.000258832	0.00125915
2610524B01Rik	0.359252	0.000259631	0.00126238
Stk6	-0.358721	0.000260081	0.00126391
1700012H17Rik	0.367083	0.0002614	0.00126966
Pter	-0.32169	0.000261757	0.00127073
Bcl7a	-0.405657	0.000261947	0.00127099
Rft1	0.335954	0.000262262	0.00127186
Bach	0.297428	0.000263478	0.00127642
2310004K06Rik	-0.355312	0.000263452	0.00127642
Tnrc11	0.316736	0.000263668	0.00127668
Angptl4	0.497907	0.000264964	0.00128229
1700021K19Rik	0.359448	0.000266377	0.00128846
2010107E04Rik	-0.366307	0.000266938	0.0012905
Mapre1	-0.354108	0.000267259	0.00129138
Plekhe1	0.316241	0.000267437	0.00129157
6430544H17Rik	-0.355539	0.000269701	0.00130183
Brd7	-0.348777	0.000272736	0.0013157
Bcl2l1	-0.57222	0.000272856	0.0013157
9430063L05Rik	0.395901	0.000274216	0.0013213
BC062650	-0.410323	0.000274303	0.0013213
Zcchc6	0.338237	0.000274485	0.0013215
Hnrpu	-0.427214	0.000275272	0.0013246
Mospd1	-0.350144	0.000278683	0.00134033
2900016G23Rik	0.352854	0.000279924	0.0013456
scl0002738.1_77	0.444577	0.000280904	0.00134961
2610101N10Rik	-0.310705	0.000281678	0.00135263
A230067G21Rik	0.307533	0.000282122	0.00135407
Hist1h2bh	-0.39183	0.000282814	0.00135669
Zfp263	0.452768	0.000283567	0.0013596
Idb3	0.358999	0.000286263	0.00137183
Ap1b1	0.334767	0.000287571	0.00137738
Yif1	-0.396978	0.000289036	0.00138369
Ift172	0.338923	0.000289672	0.00138602
Rab3il1	-0.372939	0.000291776	0.00139537
Wdr3	0.406547	0.000294126	0.00140589
Fmnl2	0.352717	0.000294552	0.0014072
Suclg1	-0.420507	0.000295291	0.00141001
Bmi1	-0.327113	0.000295894	0.00141217
Raly	-0.483586	0.000296055	0.00141221
Cav2	-0.327633	0.000296963	0.00141582
Taf1c	0.329728	0.000297914	0.00141963
Phlda3	0.386663	0.000298291	0.00142069
Zfp217	0.32783	0.000299452	0.00142549
Nutf2	-0.35177	0.000303401	0.00144356
Gats	0.378949	0.000305957	0.00145497
1300010M03Rik	-0.425084	0.000306269	0.00145571
Fnta	-0.332683	0.000307227	0.00145953
Muted	-0.283547	0.00030747	0.00145993
Parn	0.309034	0.000307633	0.00145996
Ccnd2	0.437901	0.000307878	0.00146038
Narg1	-0.355559	0.000308201	0.00146117
2310061A22Rik	-0.400009	0.000308414	0.00146144
Dap3	-0.415103	0.000309527	0.00146596
Bhc80	0.360286	0.000310117	0.00146801
Mtmr2	-0.318804	0.000311882	0.00147562
Ankmy2	0.33576	0.000312533	0.0014772
Klhdc3	0.334928	0.000312493	0.0014772
D11Ertd730e	0.338537	0.000313246	0.00147982
Rnf8	0.322732	0.000314096	0.00148308
Wars	-0.366138	0.000314595	0.00148468
Sec61a2	0.298666	0.000315019	0.00148593
Mtmr2	-0.367964	0.00031691	0.00149409
Ndufc1	-0.300498	0.000317587	0.00149653
Map17	0.341846	0.00031875	0.00150125
C77668	-0.319232	0.000319054	0.00150192
D19Ertd703e	0.326867	0.000319246	0.00150207
2310004N11Rik	0.319351	0.000320709	0.00150667
scl0001647.1_23	-0.306436	0.000320389	0.00150667
Cntf	-0.313332	0.000320681	0.00150667
Capg	0.338632	0.000321089	0.00150769
Triobp	0.340861	0.000321601	0.00150934
Sfrs5	-0.332203	0.000322587	0.0015132
Dctn3	-0.42593	0.000322822	0.00151354
2310021P13Rik	0.366289	0.000323158	0.00151406
Limk2	0.343215	0.000323419	0.00151406
Ppp1r2	-0.36636	0.000323335	0.00151406
Cic	0.356188	0.000324831	0.0015199
Cutl1	0.34059	0.000325345	0.00152154
2310032D16Rik	0.357629	0.000327264	0.00152975
9130005N14Rik	-0.412813	0.000327808	0.00153152
Sfrs10	-0.391013	0.000328463	0.00153382
Sfrs1	-0.426537	0.000330776	0.00154384
Nsf	-0.3239	0.000331878	0.00154821
Def6	0.32876	0.000332632	0.00155095
[truncated: 1,061 more rows]
