# Supplementary material for: Transcriptome Analysis of Genes Regulated by Cholesterol Loading in Two Strains of Mouse Macrophages Associates Lysosome Pathway and ER Stress Response with Atherosclerosis Susceptibility
Source: PLoS One. 2013 May 21;8(5):e65003. doi: 10.1371/journal.pone.0065003 (PMC3660362; doi:10.1371/journal.pone.0065003)
Supplement: Table S4 — Significantly represented biological pathways identified in experiment 1 and 2 datasets for strain, loading and strain-loading interaction effect by Gene Set Enrichment Analysis. (XLS) [file pone.0065003.s006.xls]

## Sheet: Sheet1
Table S4: Significantly represented biological pathways identified in experiment 1 and 2 datasets for strain, loading and strain-loading interaction effect by Gene Set Enrichment Analysis
A. Strain Effect (only KEGG's list of pathways presented; the overlaping pathways between the two experiments are highlighted in matching colors)
Pathways identified in experiment 1 dataset				Pathways identified in experiment 2 dataset
Pathway ID/Name	Number of genes	Permutation test p-value		Pathway ID/Name	Number of genes	Permutation test p-value
ALDOSTERONE_REGULATED_SODIUM_REABSORPTION	14	0.0001		ALDOSTERONE_REGULATED_SODIUM_REABSORPTION	22	0.0001
ASCORBATE_AND_ALDARATE_METABOLISM	4	0.0001		ALLOGRAFT_REJECTION	13	0.0001
BASAL_CELL_CARCINOMA	9	0.0001		AUTOIMMUNE_THYROID_DISEASE	12	0.0001
BIOSYNTHESIS_OF_UNSATURATED_FATTY_ACIDS	8	0.0001		CARDIAC_MUSCLE_CONTRACTION	30	0.0001
BLADDER_CANCER	28	0.0001		CELL_ADHESION_MOLECULES_CAMS	51	0.0001
CHEMOKINE_SIGNALING_PATHWAY	77	0.0001		CHEMOKINE_SIGNALING_PATHWAY	96	0.0001
COMPLEMENT_AND_COAGULATION_CASCADES	14	0.0001		CYTOSOLIC_DNA_SENSING_PATHWAY	31	0.0001
CYTOKINE_CYTOKINE_RECEPTOR_INTERACTION	65	0.0001		DRUG_METABOLISM_CYTOCHROME_P450	18	0.0001
ECM_RECEPTOR_INTERACTION	21	0.0001		DRUG_METABOLISM_OTHER_ENZYMES	13	0.0001
FOCAL_ADHESION	89	0.0001		FC_GAMMA_R_MEDIATED_PHAGOCYTOSIS	62	0.0001
HEMATOPOIETIC_CELL_LINEAGE	25	0.0001		GLIOMA	44	0.0001
NICOTINATE_AND_NICOTINAMIDE_METABOLISM	9	0.0001		GLUTATHIONE_METABOLISM	34	0.0001
ONE_CARBON_POOL_BY_FOLATE	6	0.0001		GRAFT_VERSUS_HOST_DISEASE	13	0.0001
PENTOSE_PHOSPHATE_PATHWAY	17	0.0001		HEMATOPOIETIC_CELL_LINEAGE	33	0.0001
T_CELL_RECEPTOR_SIGNALING_PATHWAY	60	0.0001		HYPERTROPHIC_CARDIOMYOPATHY_HCM	28	0.0001
TOLL_LIKE_RECEPTOR_SIGNALING_PATHWAY	61	0.0001		INTESTINAL_IMMUNE_NETWORK_FOR_IGA_PRODUCTION	21	0.0001
				LEISHMANIA_INFECTION	45	0.0001
				LYSOSOME	95	0.0001
				METABOLISM_OF_XENOBIOTICS_BY_CYTOCHROME_P450	20	0.0001
				NITROGEN_METABOLISM	8	0.0001
				PANTOTHENATE_AND_COA_BIOSYNTHESIS	7	0.0001
				PROPANOATE_METABOLISM	16	0.0001
				PROXIMAL_TUBULE_BICARBONATE_RECLAMATION	7	0.0001
				REGULATION_OF_ACTIN_CYTOSKELETON	106	0.0001
				RIBOFLAVIN_METABOLISM	8	0.0001
				STEROID_HORMONE_BIOSYNTHESIS	9	0.0001
				TOLL_LIKE_RECEPTOR_SIGNALING_PATHWAY	73	0.0001
				VIRAL_MYOCARDITIS	31	0.0001
B. Cholesterol loading effect (only KEGG's list of pathways presented; the overlaping pathways between the two experiments are highlighted in matching colors)
Pathways identified in experiment 1 dataset				Pathways identified in experiment 2 dataset
Pathway ID/Name	Number of genes	Permutation test p-value		Pathway ID/Name	Number of genes	Permutation test p-value
ALLOGRAFT_REJECTION	9	0.0001		ALANINE_ASPARTATE_AND_GLUTAMATE_METABOLISM	18	0.0001
AMINOACYL_TRNA_BIOSYNTHESIS	14	0.0001		ALLOGRAFT_REJECTION	18	0.0001
AMYOTROPHIC_LATERAL_SCLEROSIS_ALS	40	0.0001		AMINOACYL_TRNA_BIOSYNTHESIS	45	0.0001
ASTHMA	6	0.0001		AUTOIMMUNE_THYROID_DISEASE	17	0.0001
AUTOIMMUNE_THYROID_DISEASE	8	0.0001		CYTOKINE_CYTOKINE_RECEPTOR_INTERACTION	136	0.0001
COLORECTAL_CANCER	53	0.0001		CYTOSOLIC_DNA_SENSING_PATHWAY	42	0.0001
CYTOKINE_CYTOKINE_RECEPTOR_INTERACTION	83	0.0001		EPITHELIAL_CELL_SIGNALING_IN_HELICOBACTER_PYLORI_INFECTION	56	0.0001
GRAFT_VERSUS_HOST_DISEASE	9	0.0001		GLUTATHIONE_METABOLISM	47	0.0001
HEMATOPOIETIC_CELL_LINEAGE	31	0.0001		GRAFT_VERSUS_HOST_DISEASE	16	0.0001
LYSOSOME	109	0.0001		HEMATOPOIETIC_CELL_LINEAGE	44	0.0001
NEUROACTIVE_LIGAND_RECEPTOR_INTERACTION	29	0.0001		LEISHMANIA_INFECTION	60	0.0001
PRIMARY_BILE_ACID_BIOSYNTHESIS	7	0.0001		LYSOSOME	147	0.0001
SYSTEMIC_LUPUS_ERYTHEMATOSUS	62	0.0001		PATHWAYS_IN_CANCER	255	0.0001
TAURINE_AND_HYPOTAURINE_METABOLISM	1	0.0001		PRIMARY_BILE_ACID_BIOSYNTHESIS	11	0.0001
TOLL_LIKE_RECEPTOR_SIGNALING_PATHWAY	80	0.0001		PRIMARY_IMMUNODEFICIENCY	27	0.0001
TYPE_I_DIABETES_MELLITUS	12	0.0001		STARCH_AND_SUCROSE_METABOLISM	18	0.0001
VIRAL_MYOCARDITIS	39	0.0001		TASTE_TRANSDUCTION	13	0.0001
				TYPE_I_DIABETES_MELLITUS	20	0.0001
				VALINE_LEUCINE_AND_ISOLEUCINE_BIOSYNTHESIS	13	0.0001
				VIBRIO_CHOLERAE_INFECTION	46	0.0001
C. Cholesterol loading-strain interaction effect (only KEGG's list of pathways presented; the overlaping pathways between the two experiments are highlighted in matching colors)
Pathways identified in experiment 1 dataset				Pathways identified in experiment 2 dataset
Pathway ID/Name	Number of genes	Permutation test p-value		Pathway ID/Name	Number of genes	Permutation test p-value
DNA_REPLICATION	29	0.0001		AMINOACYL_TRNA_BIOSYNTHESIS	45	0.0001
DRUG_METABOLISM_OTHER_ENZYMES	17	0.0001		ARGININE_AND_PROLINE_METABOLISM	27	0.0001
THYROID_CANCER	21	0.0001		CELL_CYCLE	122	0.0001
				DNA_REPLICATION	36	0.0001
				GRAFT_VERSUS_HOST_DISEASE	16	0.0001
				P53_SIGNALING_PATHWAY	74	0.0001
				TYPE_I_DIABETES_MELLITUS	20	0.0001
				VALINE_LEUCINE_AND_ISOLEUCINE_BIOSYNTHESIS	13	0.0001
