# Supplementary material for: Transcriptome Analysis of Genes Regulated by Cholesterol Loading in Two Strains of Mouse Macrophages Associates Lysosome Pathway and ER Stress Response with Atherosclerosis Susceptibility
Source: PLoS One. 2013 May 21;8(5):e65003. doi: 10.1371/journal.pone.0065003 (PMC3660362; doi:10.1371/journal.pone.0065003)
Supplement: Table S6 — Genes with a significant cholesterol loading effect in experiment 2 samples. (XLS) [file pone.0065003.s008.xls]

## Sheet: Sheet1
Table S6: Genes with a significant cholesterol loading effect in experiment 2 samples
The fold change after cholesterol loading is represented as the beta-coefficient for the fitted linear model.
Positive log2 fold change, transcript expressed higher in response to cholesterol loading; negative log2 fold change, transcript expressed lower upon cholesterol loading.
Gene Symbol	Log2Fold Change	P.Value	FDR Adjusted P-Value
Ccr5	-2.9178	3.81505e-16	2.81002e-12
Ccr5	-3.01013	6.02421e-16	2.81002e-12
Ifit3	-3.32187	7.07278e-16	2.81002e-12
Fcgr1	-2.04861	1.24215e-15	3.70129e-12
Ccr5	-2.88971	1.83834e-15	4.38224e-12
P2ry14	-1.87331	3.21857e-15	6.39368e-12
Trib3	3.68036	4.76846e-15	8.11933e-12
Ifit3	-3.17196	6.41082e-15	9.55132e-12
Ly6a	-3.93634	7.38159e-15	9.77569e-12
Vegfa	2.73796	9.97157e-15	1.18851e-11
H2-DMa	-1.90991	1.72705e-14	1.87134e-11
LOC667370	-3.05668	2.12599e-14	2.11164e-11
Gdf15	3.14931	2.32141e-14	2.12838e-11
Ddit3	1.92619	2.73884e-14	2.33173e-11
LOC100047619	3.07438	3.16432e-14	2.51437e-11
Aif1	-2.48589	4.31654e-14	3.21555e-11
Asns	2.46775	5.57664e-14	3.34453e-11
Gnl3	1.53895	5.22718e-14	3.34453e-11
Igtp	-2.02451	5.34639e-14	3.34453e-11
Iigp2	-2.25868	5.61209e-14	3.34453e-11
Csf1r	-1.9059	7.03782e-14	3.99446e-11
Srxn1	1.68576	7.89934e-14	4.10085e-11
LOC100048556	-2.20725	7.91338e-14	4.10085e-11
Aqp9	2.42419	9.77845e-14	4.38906e-11
Stap1	-2.11034	9.94249e-14	4.38906e-11
P2ry13	-2.53539	9.00403e-14	4.38906e-11
Oasl2	-2.64498	9.22028e-14	4.38906e-11
Sesn1	-1.6905	1.10985e-13	4.7244e-11
Asns	2.59193	1.16351e-13	4.78203e-11
Ddx58	-1.9063	1.42541e-13	5.66317e-11
9030625A04Rik	-1.53167	1.6019e-13	5.78576e-11
Ifit2	-2.47597	1.55886e-13	5.78576e-11
Ifi27	-2.49402	1.51499e-13	5.78576e-11
Gbp2	-1.836	1.69315e-13	5.93548e-11
Trex1	-2.47686	2.15959e-13	7.35434e-11
Arhgap4	-1.63891	2.34274e-13	7.75643e-11
6720458F09Rik	1.56192	2.41205e-13	7.77008e-11
Il10ra	-1.45597	3.02846e-13	9.49901e-11
Fblim1	2.67368	3.1742e-13	9.70083e-11
Emr1	-2.31318	3.61019e-13	1.07575e-10
Ly6e	-2.04765	3.72833e-13	1.08385e-10
Gja1	-1.73904	4.35247e-13	1.23517e-10
Srm	1.92697	4.69651e-13	1.30181e-10
Kynu	-2.55837	5.13193e-13	1.39017e-10
Vegfa	3.63239	5.31893e-13	1.40881e-10
Rnase4	-1.80625	5.65383e-13	1.46496e-10
Parp14	-2.10752	6.88204e-13	1.74526e-10
2310016C08Rik	2.35963	7.42451e-13	1.8436e-10
Fyb	-1.48725	8.09603e-13	1.96932e-10
Mettl1	1.81658	8.4878e-13	2.02332e-10
Sesn1	-2.06155	9.06845e-13	2.11935e-10
Slc6a9	2.12512	1.00046e-12	2.29317e-10
Dpep2	-1.73744	1.08501e-12	2.37633e-10
Ahrr	-2.3784	1.0662e-12	2.37633e-10
Clec4a1	-2.96603	1.09655e-12	2.37633e-10
Snca	2.24146	1.13411e-12	2.41382e-10
Dpep2	-1.73439	1.19741e-12	2.50386e-10
Tlr8	-1.73248	1.22878e-12	2.52515e-10
Trex1	-1.89261	1.29544e-12	2.61701e-10
Tgfbi	-2.01246	1.35045e-12	2.68267e-10
Cd52	-1.39437	1.55858e-12	2.99625e-10
Gvin1	-1.77676	1.53377e-12	2.99625e-10
Cdkn1c	3.04542	1.59113e-12	3.01026e-10
2310047M10Rik	-1.65375	1.61682e-12	3.01108e-10
Marcks	-1.52749	1.69286e-12	3.10418e-10
D10Bwg1379e	2.81629	1.77497e-12	3.20543e-10
Ifit2	-2.20628	1.8326e-12	3.26011e-10
Cysltr1	-1.49583	1.86622e-12	3.2711e-10
Por	1.33747	1.99991e-12	3.35933e-10
9030025P20Rik	-1.63502	1.98875e-12	3.35933e-10
X99384	-1.96942	2.00111e-12	3.35933e-10
Agrn	-1.37673	2.1017e-12	3.4792e-10
Mef2c	-1.47642	2.2603e-12	3.69048e-10
P2ry6	-1.4991	2.49888e-12	3.97123e-10
Stat1	-1.56862	2.48742e-12	3.97123e-10
Lbh	-1.29166	2.54685e-12	3.9942e-10
2310016C08Rik	2.91447	2.80851e-12	4.21252e-10
Srm	1.88081	2.75e-12	4.21252e-10
Tgfbi	-2.0227	2.76009e-12	4.21252e-10
Fgd2	-2.29264	2.82744e-12	4.21252e-10
Chac1	4.10862	3.05874e-12	4.46573e-10
Gars	1.12189	3.07232e-12	4.46573e-10
Odc1	1.49593	3.11715e-12	4.47631e-10
Oas1g	-1.56298	3.22222e-12	4.57211e-10
Gnl3	1.69222	3.69516e-12	5.10747e-10
Myd116	1.45191	3.73646e-12	5.10747e-10
Trim21	-1.30323	3.77093e-12	5.10747e-10
Stard4	-1.54111	3.6558e-12	5.10747e-10
Tmem82	1.67847	4.14357e-12	5.54912e-10
Eif2ak2	-1.43816	4.36711e-12	5.78351e-10
Fpr2	-2.16597	4.5535e-12	5.96408e-10
Trib3	2.26311	4.72153e-12	6.11694e-10
Ccnd3	-1.40223	4.78038e-12	6.12659e-10
Ppapdc1b	1.7633	5.05536e-12	6.27654e-10
Mefv	-1.75342	5.0392e-12	6.27654e-10
St3gal6	-1.95115	5.0105e-12	6.27654e-10
9030025P20Rik	-1.47423	5.23224e-12	6.42918e-10
Mreg	2.12827	5.30223e-12	6.44871e-10
Adfp	2.54773	5.66689e-12	6.82259e-10
LOC100044204	-1.49299	6.38361e-12	7.60862e-10
Rhobtb3	2.10024	6.51927e-12	7.69338e-10
Eno2	1.6319	6.60437e-12	7.7174e-10
Ms4a6d	-1.4455	6.7883e-12	7.85532e-10
Ms4a7	-1.39806	7.47512e-12	8.48533e-10
Clec4a3	-2.31416	7.40718e-12	8.48533e-10
Mef2c	-1.38044	7.63437e-12	8.58435e-10
Gadd45g	1.72977	8.40394e-12	9.12102e-10
Slc6a8	1.40274	8.41776e-12	9.12102e-10
4930504E06Rik	1.28924	8.41379e-12	9.12102e-10
Epsti1	-1.82504	8.22559e-12	9.12102e-10
Tbc1d2	1.65941	8.61837e-12	9.17164e-10
Irf1	-1.4565	8.57457e-12	9.17164e-10
Rab11fip5	-1.19786	8.70415e-12	9.18096e-10
Ap1b1	-1.28233	9.47999e-12	9.91158e-10
Abca9	-2.16798	9.65157e-12	1.00032e-09
Fcgr2b	-1.41449	1.06739e-11	1.09675e-09
Lpcat2	-1.31604	1.16253e-11	1.18429e-09
Lst1	-1.68787	1.20966e-11	1.22186e-09
Lcn2	-2.38128	1.2672e-11	1.26922e-09
Sult1a1	-2.02891	1.30505e-11	1.29624e-09
Alg2	1.17626	1.34446e-11	1.32435e-09
LOC100048556	-2.18301	1.4177e-11	1.38505e-09
Msr2	-3.89102	1.43128e-11	1.38694e-09
Fbxo32	1.87432	1.44807e-11	1.3919e-09
Irf1	-1.65617	1.4963e-11	1.41543e-09
Dhx58	-1.94283	1.49273e-11	1.41543e-09
Neurl	-1.27448	1.51988e-11	1.42536e-09
Oas2	-2.29062	1.53072e-11	1.42536e-09
Gbp3	-2.00917	1.81652e-11	1.67838e-09
Il1a	2.46201	1.96135e-11	1.79825e-09
2310047M10Rik	-1.55583	2.02285e-11	1.79928e-09
P2ry14	-1.84953	1.99859e-11	1.79928e-09
Adrb2	-1.89113	2.01704e-11	1.79928e-09
Irf7	-2.95197	1.98891e-11	1.79928e-09
Fchsd2	-1.46783	2.10421e-11	1.85779e-09
Fcna	2.09556	2.13762e-11	1.8734e-09
Sqstm1	1.57759	2.15543e-11	1.87522e-09
Pigz	-1.57919	2.26154e-11	1.95328e-09
Ifitm6	1.79454	2.30104e-11	1.9731e-09
Emr1	-1.56713	2.52398e-11	2.14881e-09
Rilpl2	1.34409	2.54416e-11	2.15063e-09
Aif1	-2.06411	2.56774e-11	2.15527e-09
Dab2	-1.24897	2.71408e-11	2.26218e-09
Frat2	-1.6278	2.76291e-11	2.28689e-09
Slc7a11	2.92346	2.86736e-11	2.35697e-09
Phgdh	1.92644	2.89497e-11	2.36337e-09
Ehd4	-1.05546	3.00093e-11	2.4332e-09
Usp18	-1.69152	3.05767e-11	2.46246e-09
Dab2	-1.341	3.20789e-11	2.5661e-09
Trib3	2.48116	3.57233e-11	2.83858e-09
Gadd45g	1.9655	3.65534e-11	2.86632e-09
Slc46a3	-1.38414	3.63508e-11	2.86632e-09
Dnmt3l	1.71574	3.88419e-11	3.02413e-09
Samd9l	-1.61188	3.90735e-11	3.02413e-09
Txnip	-1.36346	3.94876e-11	3.03647e-09
Tes	1.20544	4.04983e-11	3.09423e-09
Slc25a33	1.62787	4.08029e-11	3.09765e-09
Psat1	1.7799	4.15394e-11	3.1336e-09
Rai14	2.18624	4.20692e-11	3.1536e-09
Rab11fip5	-1.20411	4.25255e-11	3.16788e-09
Mrps28	1.19841	4.29803e-11	3.18188e-09
Fcgr2b	-1.43845	4.34314e-11	3.19543e-09
Aars	1.10514	4.53268e-11	3.31442e-09
Irf1	-1.51715	4.62159e-11	3.35882e-09
March3	-1.74185	4.65208e-11	3.3605e-09
2310044G17Rik	1.24875	4.71222e-11	3.36648e-09
Sirpb1	-1.47055	4.71686e-11	3.36648e-09
Gadd45a	1.9518	5.32801e-11	3.75767e-09
Bmf	-1.9957	5.31744e-11	3.75767e-09
Hspa9	1.08316	5.47915e-11	3.84153e-09
H2-Ea	-1.93933	5.72197e-11	3.98831e-09
Tnfaip3	1.59559	6.13552e-11	4.2517e-09
Pros1	-1.15022	6.38789e-11	4.401e-09
H2-M2	-2.143	6.67542e-11	4.57266e-09
Nol1	1.10237	7.14668e-11	4.8675e-09
Irf9	-1.37317	7.35217e-11	4.979e-09
Srxn1	1.45229	7.42818e-11	5.00206e-09
LOC100045567	-1.32353	7.65148e-11	5.09888e-09
Gbp6	-1.90455	7.65752e-11	5.09888e-09
Siglec1	-1.40356	7.8173e-11	5.17636e-09
Mmp14	-1.15638	7.96781e-11	5.24687e-09
Ppap2b	2.41772	8.23672e-11	5.33551e-09
Srm	1.9217	8.19267e-11	5.33551e-09
Slc25a44	1.29709	8.15967e-11	5.33551e-09
Mtus1	-1.67315	8.39436e-11	5.40823e-09
Cyp27a1	-1.38061	8.53758e-11	5.47094e-09
Tmem120a	1.11822	8.99474e-11	5.73306e-09
Rrp12	1.15455	9.12127e-11	5.78279e-09
Hfe	-1.54833	9.31213e-11	5.87256e-09
Plekhg3	-1.02488	9.62293e-11	6.03662e-09
Mthfd2	1.5678	1.03275e-10	6.44465e-09
LOC100048346	-1.8724	1.06583e-10	6.61647e-09
Tgm2	1.51123	1.08231e-10	6.68398e-09
Mgll	1.71254	1.11576e-10	6.85503e-09
Dnaja3	0.918966	1.14057e-10	6.95437e-09
C3	-1.46484	1.1436e-10	6.95437e-09
Clec4b1	-2.72011	1.16966e-10	7.07677e-09
Angptl4	3.17794	1.21326e-10	7.26678e-09
H2-Eb1	-1.23331	1.21e-10	7.26678e-09
Srxn1	1.5965	1.22012e-10	7.27133e-09
Nrm	-1.4437	1.25615e-10	7.4488e-09
Slc1a4	1.692	1.27615e-10	7.4928e-09
Itgam	-1.03951	1.27029e-10	7.4928e-09
Phlda3	-1.18561	1.29055e-10	7.54023e-09
Coro1a	-1.18382	1.31904e-10	7.6691e-09
D12Ertd553e	-1.17626	1.34571e-10	7.78619e-09
Rtp4	-1.55045	1.38646e-10	7.98317e-09
Csf1r	-1.78596	1.40785e-10	8.02877e-09
Amica1	-1.95348	1.40483e-10	8.02877e-09
Cyp27a1	-1.14564	1.42652e-10	8.09649e-09
Prmt3	1.13234	1.43679e-10	8.11616e-09
Pilra	-1.31367	1.46078e-10	8.21276e-09
Adssl1	1.10893	1.46968e-10	8.22398e-09
Irgm1	-1.30397	1.48535e-10	8.27286e-09
Vat1	1.43862	1.51698e-10	8.40969e-09
Tmem176b	-2.18792	1.53474e-10	8.46878e-09
Hfe	-1.53532	1.65142e-10	9.07063e-09
Sars	1.01818	1.76516e-10	9.65089e-09
Tlr2	-1.32126	1.7926e-10	9.75616e-09
Tnnc1	-1.18841	1.81811e-10	9.85005e-09
9030025P20Rik	-1.37337	1.85485e-10	1.00036e-08
Ipo5	1.10133	1.95042e-10	1.04717e-08
Gpr18	-2.21289	1.96473e-10	1.05012e-08
Fbxw17	-1.27337	1.98123e-10	1.05421e-08
Aldh18a1	1.20968	2.02795e-10	1.07427e-08
Usp18	-2.13578	2.06599e-10	1.08958e-08
LOC100045780	-1.71892	2.16056e-10	1.13444e-08
Ephx1	-1.33243	2.25646e-10	1.17444e-08
Socs3	-1.96945	2.25152e-10	1.17444e-08
Mif	1.15688	2.29032e-10	1.18563e-08
Oasl2	-1.76285	2.29785e-10	1.18563e-08
LOC100047353	-1.22932	2.31241e-10	1.188e-08
Tyki	-1.34115	2.43882e-10	1.24757e-08
Cd300a	1.34385	2.47124e-10	1.25875e-08
Ifitm1	-1.97533	2.56663e-10	1.30177e-08
Atf5	1.22289	2.61324e-10	1.3198e-08
Adssl1	1.03769	2.66932e-10	1.34243e-08
Hipk2	1.23936	2.77708e-10	1.39076e-08
Fbxw7	1.16284	3.18702e-10	1.58938e-08
Gpr137b	1.05099	3.24035e-10	1.60924e-08
Ly86	-1.47698	3.30242e-10	1.63326e-08
Stat1	-1.19639	3.40692e-10	1.67798e-08
Ltb4r1	-1.76477	3.42747e-10	1.68115e-08
Ctsc	-1.18399	3.47288e-10	1.69644e-08
Tnfrsf12a	1.70371	3.55493e-10	1.72944e-08
EG433016	-1.91692	3.57071e-10	1.73005e-08
Gsta3	2.14052	3.68103e-10	1.77628e-08
Oas1g	-1.27627	3.71134e-10	1.78369e-08
Atf4	1.45371	3.76966e-10	1.80444e-08
Fkbp11	2.43156	3.927e-10	1.87223e-08
Rrp15	1.27057	3.99697e-10	1.89801e-08
Mx2	-1.54608	4.03749e-10	1.90964e-08
Jdp2	1.24263	4.23481e-10	1.99505e-08
Epb4.1l3	1.50519	4.25593e-10	1.9971e-08
Cope	0.925933	4.29227e-10	2.00626e-08
Tmem176a	-2.21763	4.4258e-10	2.06059e-08
Ube2l6	-1.2787	4.45199e-10	2.06472e-08
Hspa9	1.10423	4.48065e-10	2.06996e-08
P2ry12	-1.31792	4.60126e-10	2.11747e-08
Mrps18b	1.24986	4.62192e-10	2.1188e-08
Gpr85	-1.61014	4.87233e-10	2.21654e-08
Sla	-1.77574	4.86294e-10	2.21654e-08
Gch1	1.28541	4.93802e-10	2.23788e-08
Nol5	1.14843	5.00336e-10	2.25038e-08
Fh1	-1.70533	4.98787e-10	2.25038e-08
Tmem65	0.947693	5.07249e-10	2.2729e-08
Rgs1	1.41864	5.2203e-10	2.33037e-08
Tmem150	1.12034	5.54262e-10	2.46502e-08
Chchd10	1.14587	5.61948e-10	2.48284e-08
Ptpn6	-0.947416	5.62435e-10	2.48284e-08
Tsc22d3	-1.25414	5.7738e-10	2.53941e-08
Plxna2	1.31471	5.93014e-10	2.59083e-08
Eif1a	1.0481	5.93419e-10	2.59083e-08
Pou2f2	-1.24279	6.16676e-10	2.68254e-08
Trafd1	-1.14754	6.48589e-10	2.80616e-08
Ass1	-1.58136	6.49804e-10	2.80616e-08
Tsc22d3	-1.31688	6.60052e-10	2.84013e-08
2510009E07Rik	0.965278	6.71696e-10	2.87984e-08
Gramd1b	1.57477	6.81535e-10	2.88057e-08
Timm8a1	1.28257	6.78277e-10	2.88057e-08
Csprs	-1.40118	6.79973e-10	2.88057e-08
Nrap	-1.5785	6.77841e-10	2.88057e-08
LOC100048721	-1.27062	6.908e-10	2.90941e-08
BC031353	-1.10989	7.16549e-10	3.00723e-08
LOC100045981	-1.00667	7.27763e-10	3.04358e-08
Dtx4	1.2588	7.49073e-10	3.12175e-08
Clm3	-1.45147	7.66282e-10	3.18234e-08
Slamf9	-1.78422	8.68154e-10	3.59289e-08
Ube1l	-1.2379	8.72658e-10	3.59904e-08
Slc44a1	-1.07725	8.93462e-10	3.67213e-08
Tpst1	-1.1098	9.08842e-10	3.7225e-08
Rras	-1.17821	9.27389e-10	3.78546e-08
Fcgr3	-0.98789	9.35299e-10	3.80472e-08
Dpysl2	-0.99562	9.4511e-10	3.83155e-08
Rassf5	-0.912101	9.5472e-10	3.85739e-08
4930504E06Rik	1.03099	9.62716e-10	3.86588e-08
Vim	-1.06443	9.63308e-10	3.86588e-08
Spsb4	1.39384	9.7227e-10	3.88875e-08
EG665378	-1.38571	9.99573e-10	3.98458e-08
Gadd45a	1.91971	1.0188e-09	4.02089e-08
Polr1a	0.989983	1.01547e-09	4.02089e-08
Irf1	-1.48705	1.01242e-09	4.02089e-08
Rrbp1	1.15165	1.04302e-09	4.10289e-08
D14Ertd668e	-1.39931	1.05426e-09	4.13344e-08
Cp	-1.7796	1.07569e-09	4.20367e-08
Cyp27a1	-1.24636	1.10129e-09	4.28962e-08
Birc5	-1.38101	1.11501e-09	4.32892e-08
Tst	1.21539	1.18671e-09	4.59235e-08
Lgals3bp	-0.898017	1.24834e-09	4.8152e-08
Hlx	-1.0387	1.27007e-09	4.88321e-08
Vegfb	1.21512	1.32341e-09	5.07193e-08
Bex4	0.995898	1.33552e-09	5.08565e-08
Gm885	-1.18291	1.33454e-09	5.08565e-08
Clm3	-1.60155	1.36542e-09	5.18295e-08
Rassf4	-1.12816	1.4423e-09	5.45609e-08
Chst7	-1.56859	1.44654e-09	5.45609e-08
Ptplad2	-1.25349	1.46923e-09	5.52422e-08
Mxd4	-1.09592	1.48298e-09	5.55838e-08
1700019H03Rik	1.40537	1.49432e-09	5.56588e-08
Mrc1	-1.05344	1.4905e-09	5.56588e-08
Rcsd1	-1.03975	1.50757e-09	5.59773e-08
Slc28a2	-1.48542	1.53808e-09	5.69328e-08
Rragd	1.19511	1.6006e-09	5.87002e-08
Cdkn1a	-1.14854	1.59876e-09	5.87002e-08
Tnfsf13b	-1.27674	1.59252e-09	5.87002e-08
Setd8	1.14929	1.6074e-09	5.87687e-08
Ccl3	1.41998	1.62439e-09	5.90279e-08
Twf2	-0.970512	1.62096e-09	5.90279e-08
Abcg1	1.22551	1.65295e-09	5.98735e-08
Il16	-0.949986	1.65771e-09	5.98735e-08
5033414K04Rik	-0.903924	1.79993e-09	6.48137e-08
Ddit3	1.59465	1.81798e-09	6.52667e-08
Fam102a	1.32554	1.90506e-09	6.79812e-08
Tm2d2	-1.07742	1.90313e-09	6.79812e-08
Tapbp	-1.60287	1.91071e-09	6.79812e-08
Emr1	-1.57971	1.9189e-09	6.80694e-08
Aifm2	0.851842	1.93329e-09	6.83764e-08
D16Ertd472e	1.33192	1.95599e-09	6.89568e-08
Ctps	1.18561	1.96267e-09	6.89568e-08
Sepw1	0.943176	1.96705e-09	6.89568e-08
B430306N03Rik	1.29073	1.99815e-09	6.98415e-08
Bcl2l11	-0.939753	2.02407e-09	7.05405e-08
Lbh	-1.17819	2.04631e-09	7.11077e-08
Ctps	1.34405	2.07021e-09	7.17291e-08
Psmb10	-0.887582	2.09829e-09	7.24914e-08
Soat2	1.78714	2.12127e-09	7.28627e-08
Suv420h2	-0.901941	2.11526e-09	7.28627e-08
Rin2	-1.01393	2.13354e-09	7.30737e-08
C1qb	-1.07317	2.17065e-09	7.41319e-08
Sp100	-1.29995	2.18475e-09	7.44002e-08
Tmem39a	1.08854	2.26565e-09	7.68077e-08
Tnfaip8l2	-0.992318	2.26834e-09	7.68077e-08
Lrp12	1.00943	2.32497e-09	7.82845e-08
Prmt7	0.922048	2.32509e-09	7.82845e-08
Tpcn2	1.09415	2.35168e-09	7.89567e-08
Rassf4	-1.11001	2.38881e-09	7.99782e-08
Cyp4f16	-0.885191	2.43957e-09	8.14488e-08
Iars	1.0952	2.64033e-09	8.71747e-08
1200009I06Rik	0.927318	2.62357e-09	8.71747e-08
Farsb	0.909923	2.6265e-09	8.71747e-08
AI451617	-1.4151	2.63624e-09	8.71747e-08
Slc25a20	0.864006	2.68106e-09	8.82749e-08
Clm3	-1.2372	2.69295e-09	8.84221e-08
Pla2g12a	0.977948	2.74902e-09	9.00152e-08
BC028528	-0.976144	2.89622e-09	9.45754e-08
Pstpip2	-1.32441	2.92549e-09	9.52701e-08
Slc45a3	1.45847	3.00454e-09	9.75779e-08
Irf9	-1.20567	3.02854e-09	9.80902e-08
Eif5	0.815346	3.12285e-09	1.00871e-07
Yrdc	1.16073	3.13665e-09	1.01043e-07
Casp2	-0.965581	3.1651e-09	1.01684e-07
Ccrn4l	1.29315	3.28763e-09	1.05337e-07
LOC100047934	0.909842	3.30732e-09	1.05684e-07
Bcl2a1c	1.49517	3.34358e-09	1.06557e-07
Rgs1	1.25244	3.36258e-09	1.06592e-07
Ms4a6b	-2.06031	3.36203e-09	1.06592e-07
Icam1	-1.12171	3.47127e-09	1.09745e-07
Dok3	-0.844415	3.50591e-09	1.10547e-07
Rnf114	-0.990575	3.53967e-09	1.11318e-07
Tnfaip8l2	-1.09059	3.63705e-09	1.14079e-07
Tatdn2	0.964635	3.72917e-09	1.16356e-07
Flrt3	-1.31044	3.72103e-09	1.16356e-07
Casp4	-1.27656	3.80415e-09	1.18386e-07
C230021P08Rik	1.28847	3.90514e-09	1.20932e-07
Prrc1	0.818357	3.90627e-09	1.20932e-07
Trafd1	-1.20083	3.91834e-09	1.20991e-07
Wars	0.99252	3.98643e-09	1.22776e-07
Bcl2l11	-0.941323	4.06946e-09	1.2501e-07
Esd	1.02598	4.1719e-09	1.27827e-07
LOC100044475	1.09241	4.26759e-09	1.30424e-07
Ms4a7	-2.03411	4.28971e-09	1.30765e-07
Ifitm2	-0.821712	4.3543e-09	1.32395e-07
Nedd4l	0.998115	4.54438e-09	1.37823e-07
Ms4a6d	-1.03795	4.57366e-09	1.38359e-07
Chchd4	0.926465	4.68768e-09	1.41449e-07
Flrt2	1.10132	4.7762e-09	1.43756e-07
Cox6a2	1.43395	4.9027e-09	1.47192e-07
Lip1	1.14234	4.92335e-09	1.47313e-07
Rdm1	-0.982487	4.93145e-09	1.47313e-07
Selplg	-0.954544	5.03847e-09	1.50134e-07
Por	1.20753	5.05624e-09	1.50288e-07
Mettl1	1.69244	5.18658e-09	1.53778e-07
Nusap1	-1.43502	5.3382e-09	1.57881e-07
Coro1a	-0.8636	5.41091e-09	1.59635e-07
Farsb	0.848423	5.65498e-09	1.66424e-07
Cdkn1a	-1.22541	6.00651e-09	1.76334e-07
Tk1	-1.6649	6.14641e-09	1.79556e-07
Oas3	-1.8057	6.14445e-09	1.79556e-07
1110017D15Rik	0.912668	6.34033e-09	1.84188e-07
Pwp2	0.876519	6.35132e-09	1.84188e-07
Rps6ka1	-0.716951	6.33142e-09	1.84188e-07
Clec2d	-0.818692	6.53677e-09	1.89106e-07
Epas1	1.36242	6.6669e-09	1.91939e-07
Rapgef1	0.887915	6.666e-09	1.91939e-07
Tspo	-0.872846	6.69803e-09	1.92371e-07
Hk3	0.8172	6.76849e-09	1.93927e-07
Anxa6	-0.784952	6.8002e-09	1.94368e-07
Fbxo32	1.64699	6.85369e-09	1.95429e-07
Ivns1abp	-0.986842	6.97833e-09	1.98508e-07
Nuak1	-1.31168	7.26565e-09	2.0607e-07
Oasl1	-1.49345	7.27874e-09	2.0607e-07
Srpk1	0.822217	7.46747e-09	2.10912e-07
BC004728	-0.77205	7.52633e-09	2.11833e-07
Ifi35	-1.16139	7.53563e-09	2.11833e-07
Tsfm	0.842708	7.71574e-09	2.16386e-07
Stard5	0.833959	7.74944e-09	2.16821e-07
Ciapin1	0.744456	7.83582e-09	2.18724e-07
Ptpro	-1.15984	8.00049e-09	2.22799e-07
Ssr3	0.716919	8.1767e-09	2.27175e-07
Cxcl2	2.04721	8.34021e-09	2.30109e-07
Atf3	1.10647	8.31485e-09	2.30109e-07
Rab3d	-1.03506	8.33269e-09	2.30109e-07
Taf15	0.99555	8.41951e-09	2.3176e-07
Parp12	-1.2586	8.4895e-09	2.33148e-07
Zfp36l1	-0.887794	8.6199e-09	2.36185e-07
Esd	1.17311	8.80533e-09	2.40713e-07
Cox17	0.766375	8.84318e-09	2.41194e-07
Ang	-1.33623	9.0354e-09	2.45874e-07
Itpr3	1.04283	9.19164e-09	2.48424e-07
Mcfd2	0.832072	9.15167e-09	2.48424e-07
Rassf4	-1.25807	9.18692e-09	2.48424e-07
Tubb6	1.38748	1.0025e-08	2.70334e-07
Gpx1	0.729469	1.00785e-08	2.71165e-07
Hyal1	1.28503	1.02587e-08	2.7539e-07
Lyz1	-1.22406	1.04499e-08	2.79893e-07
Slc7a2	1.16952	1.04811e-08	2.801e-07
9030425E11Rik	-0.97523	1.05274e-08	2.80708e-07
2700094K13Rik	0.82843	1.06964e-08	2.84577e-07
Rnase6	-2.13846	1.07819e-08	2.86214e-07
Ppa1	0.808475	1.0814e-08	2.86395e-07
1500012F01Rik	-1.04192	1.08368e-08	2.86395e-07
Peli2	-0.950085	1.09339e-08	2.88322e-07
Hp	-2.04131	1.11379e-08	2.93053e-07
Stard5	0.777483	1.13756e-08	2.98646e-07
Pik3cb	1.07532	1.14084e-08	2.9885e-07
Dnmt3l	1.84599	1.14891e-08	2.99829e-07
Gpx3	1.02916	1.14961e-08	2.99829e-07
Acpp	-1.07664	1.16659e-08	3.03593e-07
Rrp9	1.0884	1.17415e-08	3.04896e-07
Eprs	1.10677	1.18083e-08	3.05962e-07
Hcls1	-0.805769	1.18713e-08	3.06927e-07
Chchd6	0.894896	1.21442e-08	3.13002e-07
Rps6ka5	-1.08711	1.21587e-08	3.13002e-07
Blcap	0.684958	1.21875e-08	3.13066e-07
Dcxr	-0.863365	1.2273e-08	3.14584e-07
Dusp4	1.50093	1.24947e-08	3.19581e-07
P2ry14	-1.394	1.25745e-08	3.20932e-07
Pparg	1.04122	1.28644e-08	3.27415e-07
Bzw2	0.79299	1.28893e-08	3.27415e-07
Gab1	-0.910632	1.29109e-08	3.27415e-07
Sfrs2	0.675099	1.33982e-08	3.39052e-07
Ccl4	1.14741	1.36102e-08	3.43528e-07
Ganc	-0.916443	1.36328e-08	3.43528e-07
Osgin1	0.886654	1.36716e-08	3.43781e-07
Snca	1.74144	1.40601e-08	3.52804e-07
D14Ertd668e	-1.4074	1.51881e-08	3.80308e-07
Uso1	0.934892	1.53129e-08	3.82631e-07
Prc1	-1.54345	1.56781e-08	3.90935e-07
Mapk6	1.14595	1.58182e-08	3.93101e-07
Sgpp1	-0.809114	1.58309e-08	3.93101e-07
Wdr75	0.964519	1.60658e-08	3.98104e-07
LOC100046163	0.901145	1.62422e-08	4.01636e-07
2310079N02Rik	-0.741242	1.62757e-08	4.01636e-07
Rusc2	1.10951	1.63167e-08	4.01815e-07
Ctse	-0.845877	1.64726e-08	4.04818e-07
F13a1	-1.60082	1.67089e-08	4.09782e-07
1700112C13Rik	1.32589	1.68415e-08	4.12185e-07
Prune	0.940098	1.71576e-08	4.17352e-07
1810049H13Rik	-0.771954	1.71577e-08	4.17352e-07
Top2a	-1.10446	1.71063e-08	4.17352e-07
Rgs1	1.17975	1.71938e-08	4.1738e-07
Psmb10	-0.882904	1.77883e-08	4.30058e-07
Dbp	-1.02738	1.77634e-08	4.30058e-07
Rab3il1	-0.99322	1.79221e-08	4.32416e-07
Dcxr	-0.791468	1.80423e-08	4.34437e-07
Gstm1	0.884139	1.85083e-08	4.44758e-07
Frmd6	-1.15967	1.85585e-08	4.45068e-07
Ifi202b	-1.54047	1.88955e-08	4.52239e-07
Mafg	0.847953	1.89838e-08	4.53125e-07
Epsti1	-1.23156	1.90465e-08	4.53125e-07
Il10	-1.82362	1.90267e-08	4.53125e-07
Cd14	-0.987482	1.91332e-08	4.54281e-07
Mapk6	0.932638	1.9481e-08	4.61618e-07
Rbpms	1.30028	1.96727e-08	4.65111e-07
Tmem199	1.00871	1.97064e-08	4.65111e-07
Nedd9	0.945547	2.08938e-08	4.9216e-07
Lrp12	0.94247	2.10542e-08	4.9496e-07
Rilpl1	1.18551	2.13128e-08	4.9979e-07
Hmox1	0.998741	2.13435e-08	4.9979e-07
Anpep	0.987379	2.18939e-08	5.10334e-07
Fxn	0.917354	2.19222e-08	5.10334e-07
Anxa3	0.795598	2.19184e-08	5.10334e-07
Tiam1	-1.16903	2.20271e-08	5.11775e-07
Osm	0.90985	2.21503e-08	5.13637e-07
Tmem150	1.29609	2.25582e-08	5.22081e-07
Tapt1	0.860867	2.26991e-08	5.24322e-07
Celsr3	0.912329	2.32089e-08	5.35061e-07
Birc5	-1.32857	2.33691e-08	5.37716e-07
Nlrx1	-0.823547	2.36897e-08	5.44041e-07
Ctsc	-0.862236	2.40331e-08	5.50866e-07
Anln	-1.21592	2.42861e-08	5.55597e-07
Ttc3	0.980874	2.47587e-08	5.63166e-07
LOC100044190	-1.06006	2.47354e-08	5.63166e-07
Ciita	-1.75583	2.47316e-08	5.63166e-07
Mtus1	-1.47209	2.49292e-08	5.65964e-07
P2ry5	-0.921093	2.50586e-08	5.6782e-07
Il11ra1	0.800691	2.6235e-08	5.93349e-07
Srprb	0.878305	2.64462e-08	5.96992e-07
Ctdsp2	-0.925678	2.65275e-08	5.97697e-07
BC062650	1.75503	2.71221e-08	6.0994e-07
Tmem8	-1.08741	2.72662e-08	6.12027e-07
Pfkfb4	-0.658031	2.74757e-08	6.15569e-07
Ptpla	1.0619	2.76586e-08	6.18504e-07
9430029K10Rik	0.92668	2.78709e-08	6.22085e-07
Gngt2	0.897448	2.87241e-08	6.39931e-07
Setd8	0.939768	2.89126e-08	6.42928e-07
Tnni2	1.12617	2.91709e-08	6.47464e-07
P2rx4	-1.01246	2.99229e-08	6.6292e-07
Ids	-0.838167	3.00891e-08	6.65366e-07
Eef1e1	1.18904	3.01982e-08	6.66542e-07
Esam	1.54811	3.13794e-08	6.90058e-07
Irak3	-0.968263	3.13619e-08	6.90058e-07
Deb1	0.665545	3.15692e-08	6.92952e-07
Fzd5	0.932633	3.17786e-08	6.96267e-07
Wars	1.02169	3.19799e-08	6.96989e-07
D930001I22Rik	0.779403	3.19288e-08	6.96989e-07
A930010I20Rik	-0.67631	3.1987e-08	6.96989e-07
Gclm	1.05176	3.22381e-08	7.01179e-07
Il18	-1.27548	3.28486e-08	7.13156e-07
6330442E10Rik	-0.714873	3.38564e-08	7.33699e-07
Scd1	1.1934	3.41521e-08	7.38763e-07
Cd300a	1.43055	3.5039e-08	7.56576e-07
Setd8	1.15563	3.5133e-08	7.57234e-07
Acot1	1.07013	3.54437e-08	7.62552e-07
C1qc	-0.854384	3.61407e-08	7.76146e-07
Ampd2	1.07796	3.66513e-08	7.85679e-07
St8sia4	-0.721925	3.67165e-08	7.85679e-07
Lrrc8d	0.703724	3.68716e-08	7.87585e-07
S100a1	0.831395	3.70483e-08	7.89945e-07
Dtx4	1.11883	3.77441e-08	8.03344e-07
Fbxo32	1.61608	3.80858e-08	8.09171e-07
Ssr2	0.71718	3.86709e-08	8.2014e-07
Optn	1.2336	3.95638e-08	8.36101e-07
Dok2	-0.972712	3.95554e-08	8.36101e-07
Emb	-0.909946	3.98661e-08	8.40997e-07
BC013712	-1.46794	4.00089e-08	8.42519e-07
Stat2	-1.25081	4.01971e-08	8.44989e-07
Tmem8	-1.18528	4.03684e-08	8.47097e-07
Smyd5	1.16939	4.07578e-08	8.53765e-07
Rars	0.872079	4.12571e-08	8.62708e-07
Bcl2l1	1.07085	4.19271e-08	8.75183e-07
Slc39a7	0.996649	4.37064e-08	9.10729e-07
Rcl1	1.03314	4.40995e-08	9.17316e-07
Plk3	1.02136	4.44435e-08	9.22861e-07
Tyms	-0.999936	4.48583e-08	9.26631e-07
Kif5c	-1.05928	4.4807e-08	9.26631e-07
Cbr2	-1.34317	4.48154e-08	9.26631e-07
Sec61a1	0.926781	4.51771e-08	9.31601e-07
Slc15a3	0.740379	4.61741e-08	9.47245e-07
Itgb5	-0.818288	4.61357e-08	9.47245e-07
Aph1b	-0.922905	4.61459e-08	9.47245e-07
Pml	-0.910412	4.69061e-08	9.60608e-07
BC004044	1.03102	4.706e-08	9.62106e-07
Zfp36l1	-1.13924	4.73536e-08	9.66451e-07
H2-Q8	-1.15407	4.74626e-08	9.67021e-07
Ift20	0.720986	4.88964e-08	9.94532e-07
B3gnt8	-0.838136	4.89891e-08	9.94722e-07
Rhbdd1	0.886594	4.99845e-08	1.01321e-06
Cd274	0.866692	5.10217e-08	1.03165e-06
Atp6v1h	0.823094	5.10674e-08	1.03165e-06
Susd3	-1.01319	5.14768e-08	1.03816e-06
Eif4a1	0.617445	5.23651e-08	1.05429e-06
Gtf2h1	0.668201	5.34939e-08	1.0752e-06
Gpr146	-0.642121	5.41721e-08	1.087e-06
P4hb	0.645585	5.44935e-08	1.09161e-06
Msrb2	-0.854291	5.45997e-08	1.0919e-06
Sfxn1	0.735243	5.56977e-08	1.112e-06
Fpr1	-1.50329	5.59109e-08	1.11438e-06
Anxa3	0.885434	5.66486e-08	1.1272e-06
Plk2	1.17857	5.72609e-08	1.13749e-06
Dnajb9	1.07255	5.88066e-08	1.16625e-06
Oasl1	-1.59273	5.91837e-08	1.17178e-06
Dusp22	-0.789777	6.03643e-08	1.19317e-06
Inpp5k	-0.9357	6.09529e-08	1.20281e-06
Atad3a	0.886425	6.18597e-08	1.21869e-06
Ccrl2	1.20712	6.24402e-08	1.22809e-06
Scamp2	-0.560106	6.33052e-08	1.24306e-06
D19Bwg1357e	0.72768	6.45462e-08	1.26534e-06
Ell	0.808743	6.59287e-08	1.29032e-06
Cdc2l6	-0.648423	6.67953e-08	1.30514e-06
Bckdha	-0.702248	6.79893e-08	1.32629e-06
Pfn2	0.955172	6.83848e-08	1.33183e-06
H2-T23	-0.866955	6.88473e-08	1.33865e-06
Nmral1	-0.769536	6.91031e-08	1.34143e-06
Pdia5	0.9359	7.0476e-08	1.36157e-06
Tspan17	-0.711806	7.04831e-08	1.36157e-06
Cttnbp2nl	-0.859407	7.02829e-08	1.36157e-06
Rars	0.732219	7.16156e-08	1.37923e-06
Vkorc1l1	0.667059	7.17447e-08	1.37923e-06
Mmp2	-1.16421	7.17413e-08	1.37923e-06
Pygl	-0.808879	7.23241e-08	1.3859e-06
Lrmp	-0.870912	7.22873e-08	1.3859e-06
Mmp13	-0.945555	7.24798e-08	1.38666e-06
Alox5	-1.52082	7.27398e-08	1.3894e-06
Tor1aip1	-0.744124	7.29731e-08	1.39163e-06
Hexim1	-0.876579	7.31215e-08	1.39223e-06
Slc35c2	0.803759	7.3716e-08	1.40131e-06
Lhfpl2	0.880859	7.38464e-08	1.40155e-06
Ebi3	-1.08758	7.45519e-08	1.41045e-06
Gpr65	-1.39475	7.45386e-08	1.41045e-06
Ivd	-0.815685	7.697e-08	1.45389e-06
Psme3	0.68584	7.79545e-08	1.47016e-06
Ets2	0.846128	7.90636e-08	1.48872e-06
Nfkbie	-1.07624	7.94135e-08	1.49295e-06
Gsta3	1.15189	8.10457e-08	1.52123e-06
Mdn1	1.10407	8.21131e-08	1.53643e-06
Asna1	0.638414	8.2048e-08	1.53643e-06
Calu	0.658552	8.34273e-08	1.55651e-06
Mlp	-0.794968	8.34472e-08	1.55651e-06
Tnfsf13b	-1.09354	8.46517e-08	1.57651e-06
Mtmr14	-0.735543	8.48427e-08	1.5776e-06
Slc25a45	-0.673658	8.56813e-08	1.59071e-06
Ifngr1	-0.924486	8.84811e-08	1.64013e-06
Lrrc25	-1.07431	8.86234e-08	1.64022e-06
Fnbp1l	-0.940134	8.88022e-08	1.64098e-06
Cd276	-1.48445	8.93563e-08	1.64867e-06
Pygb	-0.641852	9.00739e-08	1.65934e-06
Uap1l1	0.850912	9.16359e-08	1.68549e-06
Gngt2	0.748696	9.17762e-08	1.68549e-06
Hyou1	0.852524	9.21353e-08	1.68948e-06
Ly9	0.843787	9.40951e-08	1.72276e-06
Rab3il1	-0.901717	9.47678e-08	1.73242e-06
B3galnt1	-0.818229	9.5326e-08	1.73995e-06
Fzd7	0.998449	9.64692e-08	1.75544e-06
Uhrf1bp1l	0.716454	9.63901e-08	1.75544e-06
Cyp51	-0.772007	9.6777e-08	1.75836e-06
Micall2	1.00596	9.75676e-08	1.77003e-06
Birc5	-1.17627	9.78381e-08	1.77224e-06
Cxcl1	2.3388	9.85576e-08	1.78211e-06
Anapc5	-0.745786	9.86819e-08	1.78211e-06
Nars	0.710885	1.00927e-07	1.8199e-06
Heatr1	0.600325	1.01148e-07	1.82113e-06
Cd55	-2.05175	1.01792e-07	1.82996e-06
Ptger2	0.894627	1.02037e-07	1.83159e-06
Hp	-1.9713	1.02923e-07	1.84471e-06
Abcb6	0.870026	1.06166e-07	1.9e-06
Gsdmdc1	-0.793643	1.06477e-07	1.9027e-06
Bcl2a1d	1.54217	1.07283e-07	1.91423e-06
Il2rg	-1.24341	1.08328e-07	1.92999e-06
Txndc5	0.689723	1.0853e-07	1.93071e-06
Brp16	0.761798	1.08945e-07	1.9352e-06
Gpr137b	0.782915	1.09634e-07	1.94453e-06
Fem1b	0.682679	1.10428e-07	1.95572e-06
LOC381801	0.929927	1.10918e-07	1.96147e-06
Slc9a9	-0.910271	1.11774e-07	1.97368e-06
Asb13	-0.608107	1.12134e-07	1.9771e-06
Nedd9	0.913773	1.12527e-07	1.9811e-06
Impdh1	0.985599	1.13392e-07	1.9934e-06
Etf1	0.801778	1.14111e-07	2.00308e-06
Tlr7	-0.902389	1.14397e-07	2.00515e-06
Tspan17	-0.959199	1.14899e-07	2.01099e-06
Edem2	0.715617	1.16199e-07	2.02999e-06
Ivns1abp	-0.727739	1.16325e-07	2.02999e-06
Zfhx3	-0.808791	1.1817e-07	2.05916e-06
Atic	0.800132	1.18567e-07	2.06112e-06
Tpcn1	-0.808902	1.18628e-07	2.06112e-06
Rrm2	-1.13564	1.20719e-07	2.0944e-06
Gmfg	-0.646112	1.22264e-07	2.11811e-06
Hsp105	0.77621	1.2269e-07	2.12241e-06
2310008H09Rik	0.939875	1.24764e-07	2.15517e-06
2010305A19Rik	0.813874	1.25907e-07	2.17175e-06
Iqgap2	1.04438	1.37986e-07	2.37666e-06
Gtse1	-1.12276	1.40824e-07	2.42206e-06
Pira11	-0.745494	1.42417e-07	2.44593e-06
LOC100044829	0.762112	1.42968e-07	2.45185e-06
Samhd1	-0.834156	1.44356e-07	2.47209e-06
Nip7	0.700385	1.45178e-07	2.47551e-06
Rnf135	-0.692512	1.45107e-07	2.47551e-06
Pbk	-1.66184	1.45067e-07	2.47551e-06
Cblb	1.00263	1.45443e-07	2.47648e-06
LOC100048726	0.874138	1.46042e-07	2.48314e-06
Iars	0.874533	1.46686e-07	2.48861e-06
Mef2c	-1.04015	1.46782e-07	2.48861e-06
Lat2	0.842587	1.4701e-07	2.48894e-06
Ptgir	0.771016	1.48437e-07	2.50954e-06
H2-T24	-1.37604	1.49521e-07	2.52427e-06
Adar	-1.0211	1.50074e-07	2.53002e-06
Pex11a	0.768705	1.50478e-07	2.53326e-06
Sdc1	1.74706	1.50868e-07	2.53625e-06
Lrrk1	-0.647146	1.51087e-07	2.53627e-06
Dclre1c	-0.911565	1.51295e-07	2.53627e-06
Lgals9	-1.01725	1.52459e-07	2.55219e-06
Rangrf	0.879291	1.53288e-07	2.55888e-06
2310039H08Rik	0.70141	1.53189e-07	2.55888e-06
Nup160	0.757	1.58603e-07	2.64313e-06
Smyd2	0.622578	1.58779e-07	2.64313e-06
Hp	-1.95554	1.6025e-07	2.66391e-06
Csf3r	-0.79314	1.60873e-07	2.67054e-06
Ncapg2	-0.965342	1.61849e-07	2.68301e-06
E2f6	0.818739	1.62438e-07	2.68903e-06
H2-K1	-0.906546	1.63261e-07	2.69891e-06
Npy	1.09022	1.65627e-07	2.73188e-06
2010003J03Rik	0.715164	1.66033e-07	2.73188e-06
Snx20	-0.592846	1.6601e-07	2.73188e-06
Paox	-0.601229	1.66173e-07	2.73188e-06
Pno1	0.850025	1.69282e-07	2.77916e-06
Psme1	-0.788118	1.70455e-07	2.79457e-06
Tpk1	-0.730944	1.73036e-07	2.83299e-06
Ctps2	-0.710365	1.73795e-07	2.8415e-06
BC004728	-0.810895	1.74057e-07	2.84189e-06
Obrgrp	-0.610263	1.78575e-07	2.90962e-06
Fes	-0.638969	1.78693e-07	2.90962e-06
Pcgf6	0.978063	1.82515e-07	2.9678e-06
Ptpn12	0.757617	1.86627e-07	3.03053e-06
Ptprc	-1.05203	1.87525e-07	3.04097e-06
Mbp	-0.695652	1.8804e-07	3.04518e-06
Mgll	1.74928	1.89632e-07	3.06679e-06
A630042L21Rik	0.6687	1.90875e-07	3.08142e-06
Cdkn1a	-0.969576	1.91054e-07	3.08142e-06
Coq10b	0.768514	1.91463e-07	3.08386e-06
Ets1	-1.03043	1.92821e-07	3.10153e-06
Tmed9	0.645593	1.94284e-07	3.12084e-06
Traf6	0.65772	1.9631e-07	3.14916e-06
Ttc3	0.915231	2.00853e-07	3.2177e-06
Erdr1	1.73217	2.03796e-07	3.25609e-06
Sgk3	-0.730071	2.03688e-07	3.25609e-06
Gstk1	-0.828354	2.04609e-07	3.26471e-06
4930511J11Rik	0.967743	2.12106e-07	3.37529e-06
Pira11	-0.992551	2.11835e-07	3.37529e-06
Slc25a37	1.08941	2.14007e-07	3.401e-06
Ilvbl	-0.583978	2.14344e-07	3.40183e-06
BC028528	-0.757945	2.15722e-07	3.41913e-06
Spg21	0.716039	2.17172e-07	3.43754e-06
Angptl7	-1.10444	2.17757e-07	3.44224e-06
Hrmt1l2	0.594378	2.20259e-07	3.47718e-06
Tmem71	-0.82194	2.20916e-07	3.48294e-06
Ezh2	-0.726964	2.26485e-07	3.56602e-06
Ttc3	0.827682	2.28731e-07	3.59663e-06
Mospd1	0.664712	2.29275e-07	3.60043e-06
C230021P08Rik	1.2248	2.30292e-07	3.60217e-06
2700038C09Rik	0.75259	2.29928e-07	3.60217e-06
Gas7	-0.801005	2.30029e-07	3.60217e-06
Rbpms	0.950821	2.30757e-07	3.6047e-06
Akr1b8	0.881989	2.34529e-07	3.65883e-06
Ddx5	-0.643969	2.40637e-07	3.74922e-06
Ranbp1	0.664054	2.42156e-07	3.76796e-06
Cib2	-0.782602	2.45889e-07	3.82105e-06
BC003236	-0.787847	2.47885e-07	3.84706e-06
Hspd1	0.946069	2.49901e-07	3.86888e-06
Irak2	0.629265	2.4994e-07	3.86888e-06
Arl8b	0.823284	2.52584e-07	3.904e-06
Gpr162	-1.12147	2.52864e-07	3.904e-06
Zkscan14	-0.536522	2.57652e-07	3.97277e-06
Mapk14	-0.697518	2.60822e-07	4.01646e-06
Zfand2a	0.56828	2.61947e-07	4.02857e-06
Ttc3	0.732845	2.64901e-07	4.06876e-06
Gpr162	-1.06393	2.68531e-07	4.11921e-06
Ece2	0.819938	2.70304e-07	4.13744e-06
Man1a	-0.740682	2.70414e-07	4.13744e-06
4930570C03Rik	0.510699	2.70841e-07	4.13866e-06
Prune	1.04922	2.73092e-07	4.16313e-06
Ndel1	0.663013	2.73141e-07	4.16313e-06
Cct3	0.646767	2.77084e-07	4.21625e-06
Ogfr	-0.69983	2.77334e-07	4.21625e-06
LOC100048845	-0.86405	2.78087e-07	4.22231e-06
Tspo	-0.725268	2.78893e-07	4.22916e-06
Snora65	1.01148	2.80639e-07	4.25024e-06
LOC100038908	-0.836412	2.82813e-07	4.27772e-06
Smap2	-0.608109	2.83955e-07	4.28955e-06
Mgll	1.6808	2.88332e-07	4.34173e-06
Gnl3	1.01601	2.88647e-07	4.34173e-06
Syngr1	0.828463	2.88908e-07	4.34173e-06
Efcab4a	-0.777706	2.8923e-07	4.34173e-06
Mgl1	-1.60468	2.88942e-07	4.34173e-06
Tapbp	-1.3884	2.9132e-07	4.3676e-06
Pik3cg	-0.705686	2.93386e-07	4.39304e-06
Clpp	0.767132	2.95015e-07	4.4119e-06
Atp6v1c1	0.911137	2.97578e-07	4.44466e-06
Lxn	-0.598432	2.99227e-07	4.46368e-06
Galnt10	-0.785629	3.00429e-07	4.47601e-06
Serpinb6b	1.5161	3.01745e-07	4.49001e-06
Ebna1bp2	0.713499	3.04525e-07	4.5201e-06
Olfm1	-1.08209	3.04304e-07	4.5201e-06
Unc93b1	-0.726006	3.04985e-07	4.52129e-06
Zmat3	-0.778164	3.09076e-07	4.57625e-06
Sh3pxd2b	-0.635286	3.09653e-07	4.57911e-06
Acy1	0.936841	3.10158e-07	4.58088e-06
Dad1	0.659793	3.12992e-07	4.61702e-06
Cd28	-0.969323	3.16966e-07	4.66986e-06
Rnf128	0.818256	3.2273e-07	4.74891e-06
Tcf4	-0.929829	3.23573e-07	4.75544e-06
Asph	0.798535	3.25038e-07	4.7711e-06
OTTMUSG00000000421	-0.699874	3.27372e-07	4.79944e-06
2410042D21Rik	0.630074	3.31457e-07	4.85336e-06
2610200G18Rik	1.16364	3.32545e-07	4.85736e-06
Arrdc3	-1.00084	3.32488e-07	4.85736e-06
Cog3	0.73818	3.41463e-07	4.98151e-06
Slc39a7	0.895382	3.45402e-07	5.03282e-06
Dock4	-0.675731	3.49223e-07	5.08228e-06
Clspn	-1.07516	3.5096e-07	5.10133e-06
Foxq1	1.63592	3.53323e-07	5.12942e-06
Pim3	0.918656	3.57487e-07	5.18356e-06
Map3k14	-0.884576	3.58301e-07	5.18905e-06
Ffar2	1.17019	3.60162e-07	5.20683e-06
Mgl2	-1.34653	3.60402e-07	5.20683e-06
Nol1	0.886939	3.63562e-07	5.24612e-06
Ch25h	-1.39854	3.7228e-07	5.36543e-06
Dyrk1b	-0.770948	3.83256e-07	5.51695e-06
Samd8	0.824883	3.86923e-07	5.563e-06
LOC100047937	-0.839344	3.89503e-07	5.59336e-06
Csk	-0.719091	3.95187e-07	5.66816e-06
Cugbp1	0.655336	4.05444e-07	5.80828e-06
Stard8	-0.604981	4.09031e-07	5.85263e-06
Tbc1d20	0.657042	4.11891e-07	5.88649e-06
Ddx1	0.544491	4.14724e-07	5.91988e-06
Slco2b1	-0.920351	4.19799e-07	5.98515e-06
Ptrh1	0.897366	4.20887e-07	5.98633e-06
Yif1b	0.749242	4.20519e-07	5.98633e-06
Fam132a	-0.719976	4.25022e-07	6.03795e-06
Hspd1	0.760099	4.27105e-07	6.05534e-06
Cxx1c	-0.670294	4.27262e-07	6.05534e-06
Patl1	0.767796	4.44103e-07	6.27908e-06
Slc2a1	0.742302	4.4368e-07	6.27908e-06
Sidt2	-1.0251	4.461e-07	6.29984e-06
LOC216443	0.697539	4.50988e-07	6.36109e-06
Btg1	-0.68858	4.51608e-07	6.36109e-06
Dclre1c	-0.912646	4.52038e-07	6.36109e-06
Ergic1	0.751694	4.55148e-07	6.38977e-06
Oasl1	-1.08353	4.55099e-07	6.38977e-06
Id2	1.04813	4.56997e-07	6.40065e-06
Tuft1	0.622352	4.5672e-07	6.40065e-06
Vars	0.742101	4.57567e-07	6.40111e-06
Trp53inp1	-0.901728	4.62667e-07	6.46486e-06
Cebpb	0.595879	4.72832e-07	6.59917e-06
Pou6f1	-0.800689	4.81241e-07	6.70868e-06
LOC100045284	0.769504	4.84659e-07	6.74842e-06
Syngr1	0.759532	4.86892e-07	6.76934e-06
Ypel3	-0.739244	4.87297e-07	6.76934e-06
Atn1	0.641855	4.89061e-07	6.78594e-06
Gspt1	0.563604	4.9398e-07	6.84622e-06
6330416G13Rik	0.666282	4.9458e-07	6.84657e-06
Afg3l2	0.882287	4.98161e-07	6.88814e-06
Ift81	-0.916937	4.99041e-07	6.89232e-06
Krtcap2	0.661149	4.99737e-07	6.89394e-06
Syvn1	0.564459	5.02221e-07	6.9202e-06
Stk24	-0.529446	5.02941e-07	6.92211e-06
Asah1	-0.865691	5.04223e-07	6.93176e-06
Scp2	-0.786431	5.07637e-07	6.97065e-06
Myadm	-0.7234	5.15276e-07	7.0674e-06
LOC100046232	0.929737	5.19932e-07	7.11489e-06
Dusp6	0.717605	5.19833e-07	7.11489e-06
Coq7	0.633092	5.23886e-07	7.16078e-06
Gorasp2	0.687776	5.26503e-07	7.18831e-06
Ndst1	0.665458	5.36904e-07	7.31699e-06
Eprs	0.622607	5.37157e-07	7.31699e-06
Heatr1	0.671283	5.45222e-07	7.41838e-06
Il7r	0.907818	5.57777e-07	7.58055e-06
Rad54l	-0.80991	5.65063e-07	7.67083e-06
1200011O22Rik	-0.739113	5.65743e-07	7.67132e-06
Irak2	0.558775	5.67845e-07	7.69107e-06
Shmt2	0.958726	5.68714e-07	7.6941e-06
1300001I01Rik	1.12055	5.84809e-07	7.90288e-06
Metrnl	0.613489	5.90707e-07	7.97354e-06
Gnat3	1.29414	5.93089e-07	7.97859e-06
Ifrd1	0.660856	5.93022e-07	7.97859e-06
Napsa	-0.94783	5.92084e-07	7.97859e-06
Depdc6	-1.02916	5.99695e-07	8.05836e-06
H2-T23	-0.816849	6.0094e-07	8.066e-06
Cfb	-1.20103	6.0272e-07	8.08079e-06
Timm8b	0.606979	6.0513e-07	8.10398e-06
LOC641240	-1.16858	6.10696e-07	8.16934e-06
Gnpda1	-0.63507	6.14566e-07	8.21189e-06
Rcl1	0.886691	6.19992e-07	8.27513e-06
D17Wsu104e	0.726302	6.21656e-07	8.27879e-06
Rbm43	-0.839462	6.2147e-07	8.27879e-06
Smap2	-0.630873	6.23136e-07	8.28924e-06
Sec61g	0.716959	6.24699e-07	8.30077e-06
Arfgap3	0.684887	6.25842e-07	8.30669e-06
Orc5l	-0.541186	6.3203e-07	8.37019e-06
Nfatc1	-0.638819	6.31735e-07	8.37019e-06
Tnfsf14	-1.08363	6.47155e-07	8.56097e-06
Tnfaip2	0.79025	6.49468e-07	8.58205e-06
Preb	0.663308	6.54598e-07	8.64026e-06
Rftn1	-0.581102	6.56093e-07	8.64974e-06
Coro1a	-0.729367	6.56768e-07	8.64974e-06
2810405J04Rik	0.552564	6.61278e-07	8.69952e-06
Clspn	-1.03872	6.62244e-07	8.70263e-06
Rnaset2	-0.619813	6.71126e-07	8.80963e-06
Srfbp1	0.532763	6.78646e-07	8.89855e-06
Cat	0.625283	6.80804e-07	8.91704e-06
Ltc4s	1.51081	6.87544e-07	8.98689e-06
Plaur	0.838343	6.87646e-07	8.98689e-06
2010005H15Rik	-1.59842	6.97196e-07	9.10173e-06
Etfb	0.840208	7.02163e-07	9.15654e-06
Zfp295	0.756919	7.06932e-07	9.20865e-06
Cd74	-0.781902	7.20976e-07	9.38134e-06
Actn4	0.618442	7.24792e-07	9.42072e-06
Gstp1	0.651366	7.4551e-07	9.67945e-06
Casp1	-0.576124	7.52725e-07	9.76249e-06
Clk1	-0.760253	7.53714e-07	9.76469e-06
3110001D03Rik	-0.594285	7.58846e-07	9.81741e-06
Sidt2	-0.741417	7.60254e-07	9.81741e-06
Ptpn6	-0.820042	7.59882e-07	9.81741e-06
C330023M02Rik	0.62076	7.63256e-07	9.84496e-06
Cdv3	0.503216	7.6404e-07	9.84496e-06
EG667977	-0.764984	7.65826e-07	9.84668e-06
Adam17	-0.792699	7.65715e-07	9.84668e-06
Micall2	0.917772	7.6908e-07	9.87787e-06
Col4a3bp	0.676858	7.70007e-07	9.87913e-06
Zfp212	-0.608589	7.84757e-07	1.00575e-05
Ccl5	-1.38869	7.96785e-07	1.02007e-05
2610204M08Rik	1.13704	7.98833e-07	1.0216e-05
Slc27a1	1.27389	8.02336e-07	1.02498e-05
Timm17a	0.547014	8.03455e-07	1.02531e-05
Eif4g1	0.853755	8.04781e-07	1.02571e-05
Ifitm1	-1.20289	8.05493e-07	1.02571e-05
Kctd12	-0.89941	8.13306e-07	1.03456e-05
Sbk	-0.716949	8.31527e-07	1.05661e-05
Tmem5	0.575562	8.38688e-07	1.06457e-05
Cox10	0.53487	8.643e-07	1.09591e-05
6030429G01Rik	-0.713345	8.67602e-07	1.09893e-05
Rassf4	-1.47611	8.72107e-07	1.10346e-05
Ppap2b	1.44268	8.75506e-07	1.10659e-05
Kifap3	-0.528634	8.84306e-07	1.11653e-05
Pqlc1	-0.671415	8.95733e-07	1.12976e-05
Sgk3	-0.887873	9.10059e-07	1.14662e-05
Etfb	0.67089	9.34797e-07	1.1753e-05
Orai1	-0.528514	9.33992e-07	1.1753e-05
Stau2	0.793953	9.41425e-07	1.18239e-05
Preb	0.653897	9.43877e-07	1.18422e-05
Dusp3	0.757452	9.61156e-07	1.20463e-05
Pex11a	0.929822	9.69291e-07	1.21228e-05
LOC100046608	0.803299	9.68697e-07	1.21228e-05
Mmd	0.74619	9.82688e-07	1.2265e-05
B230312A22Rik	0.674561	9.83754e-07	1.2265e-05
Chic2	0.598035	9.82997e-07	1.2265e-05
LOC100045005	0.653548	9.86202e-07	1.22827e-05
Hmgn2	-0.693753	9.9597e-07	1.23914e-05
Zadh2	0.66345	9.99421e-07	1.23955e-05
Slc11a1	0.630558	9.98287e-07	1.23955e-05
Zer1	-0.671932	9.98853e-07	1.23955e-05
Pfn2	1.13047	1.00744e-06	1.24561e-05
Uba5	0.591681	1.00733e-06	1.24561e-05
Mdm2	0.587868	1.00608e-06	1.24561e-05
Mina	0.730178	1.011e-06	1.24871e-05
Ms4a6c	-1.84398	1.01429e-06	1.25148e-05
Pabpc4	0.716928	1.02212e-06	1.25984e-05
Tapbpl	-0.83618	1.03398e-06	1.27314e-05
E2f6	0.609215	1.04151e-06	1.28109e-05
Cct6a	0.554842	1.05254e-06	1.29332e-05
Aim1	-0.794771	1.05793e-06	1.29861e-05
Smyd5	0.829851	1.06194e-06	1.30219e-05
Cxcl4	0.807784	1.065e-06	1.30326e-05
Ubap1	0.593717	1.06441e-06	1.30326e-05
Bhlhb2	1.24024	1.07737e-06	1.31704e-05
Kif22	-0.70653	1.08131e-06	1.3205e-05
Clta	-0.513545	1.08427e-06	1.32224e-05
Creb5	-0.793585	1.08495e-06	1.32224e-05
Zfhx3	-0.629859	1.08846e-06	1.32516e-05
Taldo1	0.553521	1.09486e-06	1.3316e-05
H2-Q7	-0.997109	1.11078e-06	1.34959e-05
Sfxn1	0.670926	1.12253e-06	1.36247e-05
Cdkn2aipnl	0.632135	1.12381e-06	1.36263e-05
Prpf40b	0.780167	1.12859e-06	1.36704e-05
Tmem51	-0.545128	1.1342e-06	1.37244e-05
Asph	0.669946	1.14004e-06	1.37811e-05
Mrps18b	1.04664	1.14358e-06	1.38098e-05
Mrps10	0.709386	1.14639e-06	1.38298e-05
Trappc2l	0.569439	1.17504e-06	1.4161e-05
Gabarapl1	0.587413	1.17758e-06	1.41774e-05
Imp4	0.52182	1.18312e-06	1.42297e-05
Olfm1	-0.784844	1.1899e-06	1.42969e-05
Chic2	0.695802	1.2081e-06	1.45009e-05
Bst2	-1.32	1.22105e-06	1.46415e-05
Cd300lf	1.11861	1.22287e-06	1.46486e-05
H47	0.65773	1.22683e-06	1.46813e-05
Swap70	-0.663583	1.22821e-06	1.46831e-05
Nfe2l1	0.574819	1.23509e-06	1.4739e-05
Cd80	-0.758357	1.23536e-06	1.4739e-05
Aftph	-0.667913	1.23684e-06	1.47418e-05
Mgat4b	0.668659	1.25329e-06	1.4923e-05
Pvr	0.785226	1.2643e-06	1.50242e-05
B3gnt3	0.689866	1.26361e-06	1.50242e-05
Uck2	1.10975	1.26838e-06	1.50576e-05
Lass2	0.689653	1.28474e-06	1.52367e-05
Il6ra	-1.29706	1.29196e-06	1.53071e-05
Casp6	-0.916022	1.29637e-06	1.5344e-05
Exosc1	0.608149	1.32022e-06	1.56099e-05
Nfatc1	-0.542333	1.3219e-06	1.56099e-05
Tnfrsf1b	-0.86656	1.32276e-06	1.56099e-05
1110007L15Rik	0.530756	1.33179e-06	1.56854e-05
Sema4a	-1.14023	1.3316e-06	1.56854e-05
Coq10b	0.727923	1.3389e-06	1.5707e-05
Adamtsl5	0.579568	1.33854e-06	1.5707e-05
Senp7	-0.564615	1.33652e-06	1.5707e-05
Coro1a	-0.72447	1.3363e-06	1.5707e-05
G3bp2	-0.508266	1.3627e-06	1.59706e-05
Tspo	-0.734146	1.36763e-06	1.60125e-05
Bxdc2	0.548267	1.38138e-06	1.61577e-05
Nudt5	0.652915	1.39127e-06	1.62575e-05
Pkig	-0.751112	1.39437e-06	1.62777e-05
Eif2c2	1.40938	1.40138e-06	1.63435e-05
Nola2	0.623521	1.41316e-06	1.64648e-05
Rpl22	-0.584438	1.42191e-06	1.65344e-05
Sidt2	-0.669711	1.42121e-06	1.65344e-05
Pira4	-0.775602	1.4271e-06	1.65785e-05
Ndor1	0.719638	1.44298e-06	1.67468e-05
Eef2	-0.579486	1.45618e-06	1.68835e-05
LOC675228	0.530741	1.4605e-06	1.69171e-05
Mtvr2	-0.501315	1.46708e-06	1.69768e-05
Ears2	0.749447	1.47508e-06	1.70528e-05
Tnfaip2	0.738169	1.48983e-06	1.72067e-05
Tes	0.801747	1.49752e-06	1.72787e-05
Hmga1	0.611066	1.51705e-06	1.74872e-05
1110007L15Rik	0.493963	1.52852e-06	1.76024e-05
LOC100047937	-0.813579	1.53019e-06	1.76045e-05
Egln3	1.0512	1.53509e-06	1.76439e-05
Tmc6	0.701339	1.5383e-06	1.76638e-05
Cugbp1	0.679387	1.54923e-06	1.77722e-05
Cirh1a	0.674441	1.56535e-06	1.79398e-05
Cope	0.620843	1.59525e-06	1.82623e-05
Nasp	-0.62698	1.59655e-06	1.82623e-05
Ankrd37	1.04263	1.6004e-06	1.82741e-05
Ing3	-0.601801	1.60065e-06	1.82741e-05
Timm9	0.695844	1.62037e-06	1.84815e-05
Zfp238	0.722518	1.62297e-06	1.84934e-05
Dhrs1	-0.62004	1.63035e-06	1.85599e-05
Slfn2	-0.92541	1.63278e-06	1.85698e-05
6720456H20Rik	-0.640924	1.63714e-06	1.86016e-05
Rassf2	-0.641136	1.64341e-06	1.86551e-05
Nkrf	0.65684	1.67555e-06	1.90014e-05
Slc31a1	-0.544039	1.67878e-06	1.90014e-05
Inpp5d	-0.739295	1.68027e-06	1.90014e-05
Nosip	-0.750595	1.68029e-06	1.90014e-05
Camk1d	-0.929167	1.68269e-06	1.90104e-05
Ltv1	0.840205	1.71009e-06	1.93016e-05
Bahcc1	-0.718985	1.72332e-06	1.94326e-05
Prkd2	-0.562997	1.73492e-06	1.95264e-05
2310005E10Rik	-0.593576	1.73459e-06	1.95264e-05
1110007M04Rik	0.806678	1.74235e-06	1.95363e-05
Nus1	0.610933	1.74083e-06	1.95363e-05
Tcirg1	0.58549	1.73916e-06	1.95363e-05
Myd88	-0.527918	1.73764e-06	1.95363e-05
Tmem110	-0.661539	1.77175e-06	1.98473e-05
C230096C10Rik	0.943499	1.78777e-06	1.99892e-05
2310008M10Rik	0.663704	1.78714e-06	1.99892e-05
2310005P05Rik	1.11918	1.79048e-06	2.00006e-05
Nans	0.536138	1.80281e-06	2.01196e-05
Naprt1	-0.84964	1.81851e-06	2.02758e-05
Phf11	-1.01757	1.82262e-06	2.03026e-05
Sumo3	-0.594911	1.82633e-06	2.03249e-05
Use1	-0.650004	1.83388e-06	2.039e-05
Tbc1d14	-1.03682	1.83754e-06	2.04116e-05
Fdps	-0.917612	1.84525e-06	2.04782e-05
Sec16a	0.638128	1.85305e-06	2.05265e-05
Napsa	-0.927019	1.85282e-06	2.05265e-05
Ednrb	0.877969	1.85928e-06	2.05764e-05
Icos	-1.01382	1.87084e-06	2.06851e-05
Acbd3	0.530186	1.8916e-06	2.08953e-05
2610029G23Rik	0.656958	1.91498e-06	2.1134e-05
Mettl9	0.614589	1.92058e-06	2.11761e-05
Eif5	0.866465	1.93492e-06	2.13146e-05
Mt1	0.635599	1.93885e-06	2.13381e-05
Tspan32	-0.722804	1.97261e-06	2.16896e-05
Npm3	0.463006	1.97956e-06	2.1746e-05
Fgf1	0.825701	1.98978e-06	2.18381e-05
Scarf1	-0.636465	1.99769e-06	2.18991e-05
Cdc2a	-0.759895	1.99902e-06	2.18991e-05
Plekha1	0.588619	2.01471e-06	2.20509e-05
Mir16	0.634235	2.04005e-06	2.23077e-05
Tollip	0.545837	2.0533e-06	2.2432e-05
Stt3a	0.648293	2.06225e-06	2.25092e-05
Slc25a36	-0.689644	2.07793e-06	2.26595e-05
LOC100046457	0.746608	2.09806e-06	2.28482e-05
Plscr1	0.575604	2.09907e-06	2.28482e-05
Lars	0.701187	2.11009e-06	2.29472e-05
Cstb	0.514775	2.12733e-06	2.31136e-05
Tmem23	0.77565	2.15533e-06	2.33656e-05
Efcab4a	-0.765301	2.1563e-06	2.33656e-05
Abca9	-1.09472	2.15641e-06	2.33656e-05
Slc15a4	-0.709716	2.15956e-06	2.33785e-05
Kif3a	0.952437	2.19519e-06	2.37427e-05
Hyal2	0.51957	2.2171e-06	2.39579e-05
2310008H09Rik	0.695363	2.23175e-06	2.40944e-05
LOC100048537	0.960848	2.26707e-06	2.44535e-05
Pols	-0.54445	2.29133e-06	2.46929e-05
Fas	-0.774109	2.29713e-06	2.47331e-05
Zmiz1	0.583199	2.30288e-06	2.47726e-05
Scamp5	-0.679489	2.33287e-06	2.50726e-05
Prdx4	-0.622166	2.34192e-06	2.51472e-05
Top1mt	0.721361	2.34788e-06	2.51884e-05
Hsd3b7	0.607944	2.35939e-06	2.52892e-05
Timm8b	0.477328	2.39084e-06	2.56032e-05
4930573I19Rik	0.670526	2.39798e-06	2.56336e-05
Sgk1	0.665694	2.39689e-06	2.56336e-05
Cnr2	-0.710149	2.4179e-06	2.58235e-05
Nfam1	-1.03789	2.42875e-06	2.59161e-05
Tnfaip2	0.644503	2.43169e-06	2.59243e-05
Jmjd6	0.531345	2.4339e-06	2.59247e-05
Fpgs	0.575432	2.43932e-06	2.59592e-05
Lat2	0.8164	2.45985e-06	2.61542e-05
Ptpn18	-0.709045	2.47241e-06	2.62644e-05
Txnrd3	0.741449	2.53189e-06	2.68723e-05
D630023F18Rik	-0.997079	2.57212e-06	2.7275e-05
Rapsn	-0.773939	2.58937e-06	2.74335e-05
Rhog	-0.674455	2.59612e-06	2.74806e-05
Sec63	0.552334	2.59956e-06	2.74926e-05
2310045A20Rik	0.967026	2.61495e-06	2.76308e-05
Dusp6	0.832886	2.6439e-06	2.7912e-05
BC043301	-0.966291	2.64976e-06	2.79491e-05
Tmem141	0.707812	2.70879e-06	2.85465e-05
Sec13	0.546014	2.71202e-06	2.85552e-05
Tbxas1	0.578106	2.73726e-06	2.87956e-05
Apbb2	0.819406	2.74527e-06	2.88081e-05
Tbc1d1	0.668882	2.74803e-06	2.88081e-05
Jtv1	0.663872	2.74811e-06	2.88081e-05
Nckap1l	-0.477561	2.74388e-06	2.88081e-05
Cpne8	-0.602685	2.75222e-06	2.88258e-05
Hsd3b7	0.505478	2.76398e-06	2.89235e-05
Smad3	0.733489	2.77917e-06	2.90569e-05
1500003O03Rik	-0.920773	2.80554e-06	2.93069e-05
Stard8	-0.62186	2.82335e-06	2.94489e-05
H2-Ab1	-0.898767	2.82407e-06	2.94489e-05
Rapsn	-0.820432	2.83207e-06	2.94812e-05
EG432555	-1.51714	2.83212e-06	2.94812e-05
B3gnt8	-0.782195	2.83662e-06	2.95024e-05
Bcl2	0.742682	2.84673e-06	2.95817e-05
LOC100045300	0.556072	2.85009e-06	2.95908e-05
Rai12	0.632184	2.88894e-06	2.9968e-05
Ccl4	0.932221	2.92746e-06	3.03412e-05
Tpm4	0.631503	2.9662e-06	3.07161e-05
Zfp313	-0.995969	3.0027e-06	3.1067e-05
Scp2	-0.55883	3.01019e-06	3.11174e-05
Casp7	-0.809911	3.01385e-06	3.11283e-05
F5	1.10396	3.04165e-06	3.13882e-05
Cib2	-0.645879	3.04766e-06	3.1423e-05
Itpr1	-0.60901	3.05669e-06	3.1489e-05
Abtb1	-0.560923	3.08685e-06	3.17722e-05
Nomo1	0.750241	3.09948e-06	3.18472e-05
Ddx27	0.584554	3.09792e-06	3.18472e-05
Ilvbl	-0.844995	3.14256e-06	3.2262e-05
Cmtm6	-0.513173	3.1639e-06	3.24532e-05
0610007C21Rik	-0.677978	3.20192e-06	3.28148e-05
Bbc3	-0.729543	3.20733e-06	3.2842e-05
Clock	0.542465	3.21192e-06	3.28608e-05
Ugcg	-0.790327	3.24097e-06	3.31296e-05
6430548M08Rik	0.524787	3.27092e-06	3.34071e-05
Oas1a	-0.804215	3.27796e-06	3.34504e-05
Cxcl14	0.771667	3.34656e-06	3.41212e-05
LOC100047167	-0.522946	3.35106e-06	3.41378e-05
Psme1	-0.539242	3.36804e-06	3.42815e-05
Dusp23	0.578931	3.46287e-06	3.52167e-05
Rbpms	1.03116	3.47816e-06	3.53198e-05
Mif4gd	-0.542508	3.47894e-06	3.53198e-05
Manba	-0.588245	3.49268e-06	3.54292e-05
Noc3l	0.759166	3.49607e-06	3.54334e-05
Golm1	0.568962	3.51913e-06	3.56368e-05
Nme4	-0.599652	3.52289e-06	3.56446e-05
Use1	-0.544066	3.53467e-06	3.57335e-05
Pigl	0.621354	3.54831e-06	3.58409e-05
Pygl	-0.797769	3.57505e-06	3.60805e-05
Saa3	-0.597448	3.58444e-06	3.61446e-05
Tbl2	0.748075	3.59136e-06	3.61838e-05
Senp3	0.457665	3.6237e-06	3.64788e-05
Prkra	-0.592091	3.66675e-06	3.6881e-05
Dck	-1.05437	3.67159e-06	3.68985e-05
Serpinb12	-0.830548	3.75036e-06	3.76585e-05
Slc9a3r1	-0.502104	3.80841e-06	3.82091e-05
E2f3	0.55503	3.83127e-06	3.84061e-05
Cox7a2l	-0.547383	3.84363e-06	3.84977e-05
Fam110a	-0.686589	3.85058e-06	3.85349e-05
Hdac5	-0.481416	3.86421e-06	3.86389e-05
Add1	-0.558623	3.89007e-06	3.88648e-05
Tnfrsf26	0.869776	3.99245e-06	3.98543e-05
Polr2h	0.657779	4.04994e-06	4.03795e-05
Ap2a2	-0.791981	4.05184e-06	4.03795e-05
Gfi1	0.747098	4.07513e-06	4.05777e-05
Sdc1	0.968229	4.09411e-06	4.07327e-05
Dus4l	0.665732	4.10729e-06	4.08297e-05
Ppt1	-0.664198	4.142e-06	4.11404e-05
Mak16	0.697852	4.15334e-06	4.12187e-05
Cln5	0.582277	4.16015e-06	4.1252e-05
Mtmr14	-0.702263	4.16867e-06	4.13021e-05
Rai12	0.495049	4.29489e-06	4.25173e-05
Paox	-0.814531	4.31205e-06	4.26366e-05
Dclre1c	-0.854133	4.3141e-06	4.26366e-05
D12Ertd647e	0.919982	4.34527e-06	4.29091e-05
LOC100048721	-1.04345	4.42068e-06	4.36176e-05
Lrp11	0.590557	4.47858e-06	4.41524e-05
Ptgs1	0.603193	4.48333e-06	4.41627e-05
Hmha1	-0.590607	4.50667e-06	4.43559e-05
BC031853	0.49048	4.57797e-06	4.50205e-05
Grcc10	-0.625842	4.5853e-06	4.50554e-05
Gpx4	0.628445	4.60866e-06	4.52476e-05
Tlr13	-0.692588	4.6138e-06	4.52608e-05
Tspan18	1.44046	4.64039e-06	4.54842e-05
Vars	0.681175	4.65943e-06	4.55584e-05
Mthfd1	0.530283	4.65855e-06	4.55584e-05
Elk3	-0.569355	4.6557e-06	4.55584e-05
Col4a3bp	0.629425	4.69662e-06	4.58844e-05
Alox5ap	-0.580905	4.70608e-06	4.59392e-05
H47	0.688289	4.73847e-06	4.62175e-05
Ube3c	0.531921	4.74743e-06	4.6267e-05
Pfkl	0.656659	4.77608e-06	4.65082e-05
Plekho2	0.543089	4.78199e-06	4.65278e-05
Il1rn	0.827382	4.79758e-06	4.66089e-05
Sesn2	0.68791	4.79815e-06	4.66089e-05
Mdm2	0.482687	4.8271e-06	4.6852e-05
Gmppa	0.70245	4.83548e-06	4.68951e-05
1500010J02Rik	-0.730389	4.89836e-06	4.74663e-05
Gtpbp4	0.515947	4.93025e-06	4.77365e-05
Pdlim2	-0.60335	4.95977e-06	4.79834e-05
Wipi1	-0.496675	4.99515e-06	4.82864e-05
Lpin1	-0.745281	5.00613e-06	4.83533e-05
Sort1	0.775291	5.01939e-06	4.84359e-05
Prkcb	0.607541	5.0228e-06	4.84359e-05
Prmt7	0.790499	5.05141e-06	4.86724e-05
Limd2	-0.665425	5.0702e-06	4.8814e-05
Gna12	-0.628889	5.08419e-06	4.89091e-05
Slc35a5	-0.543954	5.12451e-06	4.92573e-05
Aatk	0.457361	5.14234e-06	4.93888e-05
Zfp263	-0.566456	5.1662e-06	4.9578e-05
Fas	-0.763844	5.17861e-06	4.96572e-05
2610003J06Rik	-0.485538	5.18913e-06	4.97181e-05
Panx1	0.904901	5.195e-06	4.97343e-05
1810074P20Rik	0.577337	5.21577e-06	4.98931e-05
Dph2	0.587748	5.25915e-06	5.02676e-05
Sfrs1	0.554692	5.28458e-06	5.04703e-05
Hdac5	-0.654542	5.32667e-06	5.08315e-05
Dusp3	0.799953	5.34068e-06	5.08947e-05
Wbp5	0.687258	5.34183e-06	5.08947e-05
Ube2e3	-0.483063	5.39471e-06	5.13575e-05
Nup93	0.723931	5.4007e-06	5.13734e-05
Eef2	-0.701851	5.43219e-06	5.16318e-05
Agpat9	0.561171	5.5e-06	5.22346e-05
2310021P13Rik	0.689249	5.52128e-06	5.23117e-05
Fah	-0.770805	5.52104e-06	5.23117e-05
Ndc80	-0.815936	5.51716e-06	5.23117e-05
Ipo4	0.772578	5.54965e-06	5.25388e-05
Ninj1	0.778853	5.57693e-06	5.27551e-05
Ifngr2	-0.644153	5.58237e-06	5.27647e-05
Mif4gd	-0.599335	5.58973e-06	5.27924e-05
Slc11a1	0.534627	5.61127e-06	5.29539e-05
4933426M11Rik	-0.698251	5.66225e-06	5.33927e-05
Prr13	0.479049	5.66902e-06	5.34142e-05
Gosr2	0.643961	5.67605e-06	5.34383e-05
Gapdh	0.475361	5.68565e-06	5.34573e-05
Oas1b	-0.665632	5.68704e-06	5.34573e-05
Rab34	0.546028	5.74312e-06	5.39419e-05
Hgsnat	-0.771447	5.7608e-06	5.40653e-05
Snx6	-0.579166	5.76873e-06	5.40971e-05
Uspl1	0.530848	5.78929e-06	5.42047e-05
Wdr1	0.52517	5.78704e-06	5.42047e-05
BC030183	-0.716641	5.85475e-06	5.47745e-05
Asns	1.04346	5.86052e-06	5.47855e-05
Abcd1	-0.576921	5.88439e-06	5.49656e-05
Abca7	-0.609364	5.90067e-06	5.50745e-05
Vamp4	0.4951	5.92368e-06	5.5246e-05
1200002N14Rik	-0.512731	5.94506e-06	5.53587e-05
Paox	-0.617811	5.94335e-06	5.53587e-05
Gcs1	0.552475	6.00381e-06	5.58622e-05
Snapc4	0.705735	6.0385e-06	5.61004e-05
Slc40a1	0.705432	6.03883e-06	5.61004e-05
Tmem42	0.597198	6.12872e-06	5.68911e-05
Rhob	-0.826813	6.13832e-06	5.69359e-05
Ikbkap	0.62537	6.15839e-06	5.70333e-05
A630077B13Rik	-0.949982	6.15723e-06	5.70333e-05
Cad	0.662155	6.16388e-06	5.70398e-05
Lig1	-0.889006	6.20215e-06	5.73494e-05
Usp6nl	0.591928	6.24383e-06	5.76901e-05
Pkig	-0.789043	6.25085e-06	5.77102e-05
Creld2	0.739498	6.29491e-06	5.8072e-05
AA467197	0.734749	6.42833e-06	5.9257e-05
Pip5k1a	0.512141	6.50646e-06	5.99308e-05
Dars	0.512549	6.5165e-06	5.99769e-05
Trabd	0.740745	6.55699e-06	6.03031e-05
Optn	0.804652	6.68472e-06	6.13831e-05
Lass2	0.620692	6.68182e-06	6.13831e-05
Pdgfb	-0.638681	6.69784e-06	6.14561e-05
Fmo5	-0.699411	6.74834e-06	6.18719e-05
Uxt	0.504975	6.7826e-06	6.21382e-05
Emg1	0.493488	6.79569e-06	6.22103e-05
Tnfrsf21	0.680827	6.81315e-06	6.23222e-05
Cops3	0.422855	6.84311e-06	6.25483e-05
C80913	0.651234	6.87061e-06	6.27516e-05
Calm2	-0.660559	6.91654e-06	6.31227e-05
Pik3ap1	-1.09532	6.96398e-06	6.35071e-05
A430084P05Rik	-1.31684	7.03436e-06	6.40998e-05
9030607L17Rik	-0.944928	7.12002e-06	6.48308e-05
Etfa	0.463952	7.13051e-06	6.48768e-05
2700007P21Rik	0.560097	7.15096e-06	6.50132e-05
Ptrh1	0.832176	7.16733e-06	6.51124e-05
Ide	0.701938	7.18452e-06	6.52188e-05
LOC677317	0.72852	7.26632e-06	6.59111e-05
Ncaph	-0.707442	7.30349e-06	6.6198e-05
Serinc3	-0.666024	7.34467e-06	6.65206e-05
Ptgs1	0.641546	7.38607e-06	6.68448e-05
Rrp1b	0.566141	7.45528e-06	6.73688e-05
Aoah	-0.513796	7.45359e-06	6.73688e-05
Eif3b	0.642136	7.54624e-06	6.81391e-05
Herc4	-0.651457	7.55612e-06	6.81766e-05
Ambp	-0.947003	7.60281e-06	6.85461e-05
Ttc39a	0.773495	7.6381e-06	6.88121e-05
Arhgef6	-0.59355	7.72381e-06	6.95318e-05
Mllt11	0.534915	7.76103e-06	6.98141e-05
Txn1	0.793803	7.79373e-06	7.00554e-05
Ogdh	0.624001	7.82955e-06	7.02935e-05
Arap1	-0.555043	7.83201e-06	7.02935e-05
Gde1	0.51091	7.84593e-06	7.03125e-05
Nsdhl	-0.587105	7.84517e-06	7.03125e-05
D930028F11Rik	0.591321	7.89511e-06	7.07001e-05
Csad	-0.843494	7.9919e-06	7.15131e-05
Cgnl1	0.666334	8.05371e-06	7.19581e-05
Oaz2	-0.525075	8.04809e-06	7.19581e-05
Tmem154	0.826457	8.09823e-06	7.23017e-05
2310005E10Rik	-0.635677	8.11369e-06	7.23856e-05
2610039C10Rik	-0.618728	8.13772e-06	7.25456e-05
Timp2	-0.53268	8.17682e-06	7.27889e-05
Ulk2	-0.670728	8.17722e-06	7.27889e-05
Trafd1	-0.827274	8.18398e-06	7.27947e-05
Pira3	-0.554031	8.20921e-06	7.29646e-05
Ttc33	-0.472477	8.26646e-06	7.34187e-05
Brwd1	0.603182	8.31642e-06	7.38075e-05
Zscan12	-0.467387	8.33117e-06	7.38834e-05
Agpat9	0.946202	8.35652e-06	7.40531e-05
Fam110a	-0.806085	8.38363e-06	7.42381e-05
Cd97	-0.619646	8.40355e-06	7.43592e-05
Sfrs1	0.446565	8.41327e-06	7.439e-05
1500010J02Rik	-0.518069	8.51023e-06	7.51916e-05
Fxc1	-0.519433	8.68641e-06	7.66914e-05
Gpr34	-0.810864	8.70507e-06	7.67992e-05
Impdh1	0.588198	8.83591e-06	7.78959e-05
Serpinb6a	0.457561	8.88848e-06	7.83014e-05
Fam110b	-0.561309	9.02596e-06	7.94538e-05
Cln8	0.764712	9.10801e-06	8.00578e-05
Adck1	0.463435	9.10157e-06	8.00578e-05
Prune	0.745291	9.1593e-06	8.04493e-05
Gng2	-0.922765	9.27398e-06	8.13966e-05
Pi4k2b	0.584291	9.28972e-06	8.14747e-05
Esd	1.07229	9.29817e-06	8.14889e-05
Dnase2a	0.590689	9.38441e-06	8.21843e-05
Mansc1	-0.524096	9.43958e-06	8.26068e-05
Gamt	-0.679361	9.46082e-06	8.27319e-05
Taf9b	0.639739	9.47215e-06	8.27702e-05
Kctd6	0.582786	9.49478e-06	8.29072e-05
Tlcd2	-0.543103	9.5312e-06	8.31642e-05
Nfkbie	-0.711415	9.54463e-06	8.32206e-05
Tigd2	0.650571	9.59689e-06	8.3615e-05
Jtv1	0.858033	9.65131e-06	8.40278e-05
2400010D15Rik	0.453448	9.66854e-06	8.41163e-05
Npm3-ps1	0.452283	9.68964e-06	8.42384e-05
Rap2c	-0.498116	9.735e-06	8.45711e-05
Mbnl1	-0.502871	9.77067e-06	8.48191e-05
Tmsb10	0.578843	9.81825e-06	8.51701e-05
Xab1	0.592421	9.83679e-06	8.52689e-05
Rsad2	-0.776059	9.90688e-06	8.5814e-05
Ubac2	-0.504662	9.95793e-06	8.61936e-05
Mcoln1	0.631274	9.9764e-06	8.62908e-05
Dot1l	0.83939	9.98421e-06	8.62957e-05
Cdr2	0.575182	1.0004e-05	8.64039e-05
Cog6	0.471432	1.00141e-05	8.64286e-05
Calu	0.550292	1.01172e-05	8.72551e-05
4933407N01Rik	-0.529612	1.01535e-05	8.75049e-05
Cope	0.704235	1.01752e-05	8.76289e-05
9330134C04Rik	0.517545	1.02424e-05	8.81436e-05
Bet1	0.890905	1.02884e-05	8.84759e-05
Irf2	-0.50744	1.03922e-05	8.93039e-05
Sertad3	-0.553106	1.04243e-05	8.95154e-05
Gnpda1	-0.496328	1.04828e-05	8.99528e-05
Zmym3	-0.631683	1.04907e-05	8.99561e-05
P4ha2	0.721133	1.05167e-05	9.01139e-05
Tpd52l2	-0.550779	1.05404e-05	9.02523e-05
Ednrb	0.867433	1.05849e-05	9.05679e-05
Slc35a1	-0.613706	1.06091e-05	9.07104e-05
Pde2a	0.753653	1.06849e-05	9.12927e-05
E2f4	0.635721	1.06987e-05	9.13447e-05
Sumo1	-0.604358	1.07168e-05	9.14338e-05
2012-03-02	-0.449951	1.07502e-05	9.16533e-05
Snx2	-0.785485	1.07663e-05	9.17254e-05
Papss2	0.670482	1.07993e-05	9.18751e-05
Sfrs7	0.495146	1.07952e-05	9.18751e-05
Ctnnb1	0.708407	1.09135e-05	9.27802e-05
Slc38a10	0.695194	1.09281e-05	9.28382e-05
Ctsz	0.662649	1.10131e-05	9.34933e-05
Manba	-0.535055	1.10524e-05	9.37608e-05
Ergic3	-0.664176	1.10894e-05	9.40079e-05
Snx33	0.544184	1.11813e-05	9.47188e-05
Zc3h12a	-0.591076	1.13849e-05	9.63753e-05
Abhd14b	-0.449719	1.14516e-05	9.68716e-05
Arhgap22	-0.694553	1.14756e-05	9.7005e-05
Gse1	0.65077	1.1538e-05	9.74542e-05
5430435G22Rik	0.509709	1.1545e-05	9.74542e-05
Gorasp2	0.656542	1.15689e-05	9.75861e-05
Dennd1c	-0.56322	1.1646e-05	9.81674e-05
Scp2	-0.613852	1.16941e-05	9.85032e-05
Ptpn22	-1.04438	1.18012e-05	9.9335e-05
Cdc7	0.732248	1.1861e-05	9.97678e-05
Ing3	-0.616996	1.1876e-05	9.98235e-05
Prcp	-0.505079	1.19105e-05	0.000100043
Ccl6	0.725706	1.19614e-05	0.0001004
Folr2	-1.13198	1.20256e-05	0.000100867
Clec4a3	-1.54894	1.20471e-05	0.000100977
Bxdc1	0.830768	1.20966e-05	0.000101249
Snx14	-0.604423	1.20944e-05	0.000101249
Scotin	-0.630471	1.21405e-05	0.000101546
Anp32e	0.484942	1.21597e-05	0.000101635
Eif5	0.676716	1.21911e-05	0.000101826
Marcksl1	-0.757004	1.23351e-05	0.000102957
Hs6st1	0.601593	1.23762e-05	0.000103228
Parl	0.446066	1.24013e-05	0.000103364
Ccnd3	-1.08747	1.26926e-05	0.000105718
Ibtk	0.78755	1.27906e-05	0.00010646
Swap70	-0.459837	1.28172e-05	0.000106607
Atp6v0a2	0.468383	1.28295e-05	0.000106635
Dlg3	0.611348	1.28974e-05	0.000107125
100041294	-0.439332	1.31821e-05	0.000109414
Asb3	-0.506743	1.32257e-05	0.000109699
Bag4	-0.43658	1.33179e-05	0.000110365
Rrm1	-0.602984	1.33246e-05	0.000110365
Epn2	0.654129	1.33806e-05	0.000110676
Sdad1	0.45431	1.3379e-05	0.000110676
Banf1	0.581067	1.34362e-05	0.000110959
LOC676420	0.546367	1.34349e-05	0.000110959
Pld4	-0.429633	1.34428e-05	0.000110959
Prune	0.576443	1.36382e-05	0.000112494
Rims3	0.907983	1.39165e-05	0.000114551
Gemin4	0.560223	1.38975e-05	0.000114551
2410016O06Rik	0.560074	1.3916e-05	0.000114551
Gdi2	-0.704544	1.39292e-05	0.000114577
Ctsc	-0.747563	1.40691e-05	0.000115648
Cltb	0.639271	1.41207e-05	0.000115992
D930015E06Rik	-0.584826	1.41706e-05	0.000116322
Bcl3	-0.674303	1.42826e-05	0.000117161
Ssbp2	-0.944806	1.43502e-05	0.000117634
5830404H04Rik	0.570804	1.43668e-05	0.000117689
Ddit4	0.653838	1.43876e-05	0.000117778
Tmem201	0.559083	1.4403e-05	0.000117824
4930455C21Rik	0.585611	1.4455e-05	0.000118118
Ard1	-0.717306	1.44588e-05	0.000118118
Slamf7	0.710651	1.45314e-05	0.00011863
Bcl2l1	0.855734	1.4637e-05	0.000119411
Nsmce1	-0.509347	1.48945e-05	0.000121428
AV028368	0.552264	1.49297e-05	0.000121548
Ppm1k	-0.712448	1.49255e-05	0.000121548
D0HXS9928E	0.480014	1.51546e-05	0.000123295
Scamp4	0.487491	1.51936e-05	0.000123528
Ensa	-0.661998	1.54143e-05	0.000125237
Arrdc4	0.528736	1.54742e-05	0.000125638
Mov10	-0.712178	1.55003e-05	0.000125764
Rac3	-0.610637	1.55265e-05	0.000125892
LOC100047800	-0.440429	1.56357e-05	0.000126691
Tbrg4	0.66565	1.58054e-05	0.000127979
Arhgap15	-0.768634	1.58963e-05	0.000128627
Traf1	-0.573648	1.59969e-05	0.000129354
Casp4	-0.828534	1.61143e-05	0.000130214
Mdk	0.684607	1.62485e-05	0.00013121
Zdhhc6	0.410471	1.63501e-05	0.000131941
Trim8	0.544036	1.66276e-05	0.000134041
Zcchc6	-0.462039	1.66328e-05	0.000134041
Hmgb2	-0.963792	1.66949e-05	0.000134451
Tmem55b	0.458275	1.68096e-05	0.000135263
Mic2l1	-0.443686	1.68185e-05	0.000135263
Tob1	-0.662279	1.69115e-05	0.000135919
Mcm10	-0.806209	1.69309e-05	0.000135983
Il13ra1	-0.739473	1.70302e-05	0.000136689
Fzr1	-0.515495	1.71006e-05	0.000137161
Cept1	-0.466449	1.74726e-05	0.000140051
Ahnak	-0.446899	1.78387e-05	0.00014289
Gde1	0.671776	1.80223e-05	0.000144263
Gsdmdc1	-0.65473	1.80399e-05	0.000144307
Cyb5r1	0.682602	1.80829e-05	0.000144554
Adam15	-0.466879	1.81202e-05	0.000144755
Plk1	-0.711562	1.81342e-05	0.00014477
Cyp4f16	-0.921124	1.82552e-05	0.000145638
Csda	0.68293	1.8493e-05	0.000147437
Sec24c	0.462623	1.86344e-05	0.000148465
Dpagt1	0.501581	1.8749e-05	0.000149278
Phf11	-0.8377	1.884e-05	0.000149903
Slc39a6	0.475388	1.8858e-05	0.000149945
Slc6a13	0.541546	1.88849e-05	0.00015006
Cdc37l1	0.577829	1.89263e-05	0.000150252
Ext1	0.519821	1.89559e-05	0.000150252
Ddx24	-0.451411	1.89596e-05	0.000150252
Ccng1	-0.553234	1.89361e-05	0.000150252
Srprb	0.630882	1.90792e-05	0.000151099
Gmfg	-0.603705	1.90983e-05	0.000151151
Plxnd1	-0.676245	1.91208e-05	0.000151228
Sars	1.01708	1.91719e-05	0.000151532
Pi4k2b	0.604244	1.92078e-05	0.000151715
Tprgl	-0.685674	1.93082e-05	0.000152407
Cd9	0.599146	1.95288e-05	0.000154046
AI847670	0.61082	1.96615e-05	0.00015499
Hsd3b2	0.627243	1.9733e-05	0.000155452
Lrg1	-0.640377	1.97617e-05	0.000155574
Avpi1	-0.892241	1.98286e-05	0.000155998
Iah1	-0.606752	1.98454e-05	0.000156028
AU014645	0.510817	1.98975e-05	0.000156334
Mocs1	-0.443392	1.99517e-05	0.000156656
Lysmd1	0.659498	1.99761e-05	0.000156735
Nol10	0.527312	1.9988e-05	0.000156735
Clic4	0.48903	2.00746e-05	0.00015731
1300018I05Rik	-0.431467	2.01053e-05	0.000157448
Nhlrc1	0.486663	2.02733e-05	0.000158659
Nacc1	0.579068	2.02903e-05	0.000158687
Hspa8	-0.486795	2.03601e-05	0.000159129
Mcm6	-0.710428	2.04676e-05	0.000159864
Cd59a	0.50146	2.05617e-05	0.00016039
Acvr2b	-0.455799	2.05538e-05	0.00016039
Abcc3	0.532897	2.06101e-05	0.000160661
Lass2	0.480149	2.06467e-05	0.000160842
LOC100048554	-0.810473	2.08517e-05	0.000162333
Heatr3	0.663637	2.09086e-05	0.00016267
Impact	0.621911	2.09947e-05	0.00016306
Plekhf2	0.434279	2.09998e-05	0.00016306
Rmnd5b	-0.676243	2.09915e-05	0.00016306
Fcgrt	-0.739724	2.10763e-05	0.000163547
BC004044	0.661468	2.14862e-05	0.000166619
Mat2b	-0.676975	2.16151e-05	0.00016751
Nob1	0.655687	2.19648e-05	0.00017011
BC017643	-0.413549	2.19943e-05	0.000170228
Cmtm7	-0.452346	2.21066e-05	0.000170985
Nr2c2ap	0.557763	2.21234e-05	0.000171004
Arhgap17	-0.44306	2.21431e-05	0.000171046
Ccdc43	0.417989	2.2315e-05	0.000172262
Faf1	0.48214	2.23925e-05	0.00017263
Cbx8	-0.503545	2.24061e-05	0.00017263
Ulk1	-0.519104	2.23962e-05	0.00017263
Cbx7	-0.564517	2.24654e-05	0.000172975
Hmox2	-0.691384	2.2539e-05	0.00017343
Cenpa	-0.62803	2.29742e-05	0.000176664
Creld2	0.684554	2.3012e-05	0.00017684
Cdkn2c	-0.622215	2.30403e-05	0.000176944
Ap2a1	0.537058	2.32379e-05	0.000178346
Faf1	0.581232	2.33815e-05	0.000179333
Fcho2	-0.459719	2.35812e-05	0.00018068
Ccdc28b	-0.570897	2.35874e-05	0.00018068
Gdpd5	-0.605355	2.36324e-05	0.000180909
Anapc5	-0.477912	2.373e-05	0.000181539
P2rx4	-0.660689	2.38284e-05	0.000182175
Gpr109a	-0.813562	2.38443e-05	0.000182179
Tmco6	-0.498556	2.39792e-05	0.000183093
Cmas	0.573477	2.40056e-05	0.000183177
Ndst1	0.591408	2.40762e-05	0.000183598
2610507B11Rik	-0.444508	2.42146e-05	0.000184536
4833421E05Rik	-0.592072	2.4324e-05	0.000185251
Slmo2	0.567959	2.44254e-05	0.000185904
9130422G05Rik	0.655967	2.44539e-05	0.000186003
Sft2d2	-0.47465	2.45236e-05	0.000186414
Eif4a1	0.626163	2.45664e-05	0.00018662
Adprhl2	0.526331	2.49559e-05	0.000189458
Sumo3	-0.450218	2.49994e-05	0.000189668
H3f3a	-0.461933	2.50298e-05	0.000189778
Comtd1	0.739296	2.52326e-05	0.00019109
LOC435565	-0.723635	2.52349e-05	0.00019109
Zdhhc21	0.527825	2.53571e-05	0.000191893
Alg8	0.534934	2.56068e-05	0.000193659
Usp6nl	0.566308	2.56572e-05	0.000193918
1110049F12Rik	-0.532219	2.5993e-05	0.000196331
Cep120	-0.476125	2.61306e-05	0.000197245
Gsto1	0.553753	2.62991e-05	0.000198392
LOC621823	-0.611895	2.64743e-05	0.000199587
Lmtk2	0.619737	2.65826e-05	0.000200277
Cln8	0.687243	2.66825e-05	0.0002008
LOC100042427	0.46816	2.66857e-05	0.0002008
2900024C23Rik	-0.686613	2.67208e-05	0.000200937
Plau	0.830473	2.67953e-05	0.00020137
Pip4k2c	0.452632	2.6853e-05	0.000201677
Zc3h12d	-0.697305	2.69637e-05	0.00020238
Psmb8	-0.756648	2.70669e-05	0.000203027
LOC100044172	0.5292	2.70895e-05	0.000203069
Sirpa	-0.772357	2.71472e-05	0.000203374
Tlr6	-0.467232	2.74242e-05	0.000205191
Chi3l1	-0.770126	2.74232e-05	0.000205191
Wdr55	0.64915	2.74767e-05	0.000205455
D830050J10Rik	-0.484096	2.75223e-05	0.000205667
Pmf1	-0.545864	2.7661e-05	0.000206573
Wars2	0.599016	2.7747e-05	0.000207086
Hvcn1	0.482334	2.81114e-05	0.000209675
Atf4	1.03251	2.8251e-05	0.000210584
Slc35b2	-0.434861	2.83436e-05	0.000211142
LOC100048858	0.927855	2.85077e-05	0.000212232
Crls1	0.60296	2.85401e-05	0.00021234
Atp5b	0.386018	2.88604e-05	0.00021459
Cdv3	0.515968	2.89591e-05	0.000215189
Exoc4	-0.556065	2.91445e-05	0.000216432
Igf2r	0.64967	2.9237e-05	0.000216984
1200013B08Rik	-0.503294	2.93052e-05	0.000217355
Orc5l	-0.518928	2.93515e-05	0.000217562
Ap2a1	0.631834	2.94202e-05	0.000217936
Ear2	0.610584	2.95577e-05	0.000218683
Gab3	-0.427152	2.95398e-05	0.000218683
Rpap2	-0.457742	2.9868e-05	0.000220842
Hmgn3	-0.741094	3.01383e-05	0.000222702
Rbbp7	-0.560004	3.01644e-05	0.000222757
Arl11	0.392101	3.02757e-05	0.00022344
Lrpprc	0.9113	3.04069e-05	0.00022427
Stip1	0.464906	3.04966e-05	0.000224792
Gusb	-0.610219	3.06016e-05	0.000225427
Ank	-0.553629	3.06258e-05	0.000225466
LOC100045963	0.750172	3.07746e-05	0.000226421
Aldh4a1	-0.453257	3.08417e-05	0.000226775
Stac2	0.607074	3.08809e-05	0.000226923
Gpr146	-0.477634	3.09187e-05	0.000226942
Snx2	-0.757807	3.09215e-05	0.000226942
Bahd1	0.498978	3.09487e-05	0.000227002
Cxcl13	-0.837264	3.10535e-05	0.00022763
Hccs	0.637977	3.12418e-05	0.000228869
Ulk1	-0.524604	3.151e-05	0.000230693
Stambpl1	0.487039	3.15322e-05	0.000230713
BC006779	-0.712775	3.16398e-05	0.000231217
D17H6S56E-5	-1.16324	3.16266e-05	0.000231217
Irs2	0.569274	3.17146e-05	0.000231621
Insl6	0.491386	3.18416e-05	0.000232407
6430706D22Rik	-0.577603	3.1941e-05	0.00023299
Igf1	-0.561193	3.20533e-05	0.000233665
Ikbkg	0.468386	3.21075e-05	0.000233898
Aldoa	0.459041	3.21245e-05	0.000233898
Ncapd3	-0.486656	3.21695e-05	0.000234083
Plcl2	-0.471159	3.22005e-05	0.000234166
Vps41	-0.615391	3.24116e-05	0.000235557
Qtrt1	0.83404	3.24588e-05	0.000235756
Llgl1	-0.462647	3.24821e-05	0.000235782
6230427J02Rik	-0.614075	3.27132e-05	0.000237315
Haghl	-0.441339	3.27517e-05	0.00023745
Higd2a	-0.432378	3.29901e-05	0.000239033
Dph2	0.501154	3.30603e-05	0.000239361
Mybbp1a	0.471537	3.30755e-05	0.000239361
Creb3l2	0.94288	3.31635e-05	0.000239713
Hbegf	0.77135	3.31644e-05	0.000239713
Tmem63b	0.529448	3.32602e-05	0.00024026
Myc	0.666692	3.35201e-05	0.000241936
Atp6v1g1	0.549898	3.35531e-05	0.000241936
Dguok	-0.425167	3.35476e-05	0.000241936
Per2	0.637128	3.35765e-05	0.000241958
Sorl1	0.567875	3.37646e-05	0.000243166
Fgd3	-0.631156	3.39862e-05	0.000244614
St6galnac4	0.688897	3.40984e-05	0.000245274
Gstm2	0.548369	3.4199e-05	0.000245849
Spata2L	-0.529804	3.46304e-05	0.0002488
Slc15a4	-0.570927	3.46734e-05	0.00024896
Psmd10	-0.55185	3.47226e-05	0.000249037
Eng	-0.591708	3.4726e-05	0.000249037
Pabpc1	-0.610831	3.47821e-05	0.000249289
Pde4dip	0.5156	3.4866e-05	0.00024974
Egr2	0.542513	3.4994e-05	0.000250506
Pik3r6	-0.78395	3.51895e-05	0.000251755
Pla2g15	-0.410403	3.52548e-05	0.00025207
Acp2	-0.50174	3.54452e-05	0.00025328
Ppp1r3c	-0.662005	3.55888e-05	0.000254154
Ccm2	-0.500671	3.56676e-05	0.000254412
Gmip	-0.537149	3.56535e-05	0.000254412
Zdhhc12	0.463321	3.58499e-05	0.000255559
Rpp38	0.513048	3.61923e-05	0.000257846
Kpna1	0.600322	3.63534e-05	0.000258684
Akap7	0.550257	3.63366e-05	0.000258684
Unc93b1	-0.578137	3.64187e-05	0.000258994
Aaas	-0.604821	3.64783e-05	0.000259263
Slc35c2	0.860742	3.66801e-05	0.000260232
Aprt	0.489761	3.66745e-05	0.000260232
Acad8	-0.529864	3.66787e-05	0.000260232
Lyst	0.536782	3.68984e-05	0.000261011
Tmc6	0.530048	3.68993e-05	0.000261011
Zfp397	0.525448	3.68928e-05	0.000261011
Lemd2	0.437099	3.68119e-05	0.000261011
Rhot1	0.422003	3.68415e-05	0.000261011
Cdc42ep3	-0.497238	3.71285e-05	0.000262476
Cnih4	0.629314	3.73541e-05	0.000263914
2610027C15Rik	-0.553612	3.73896e-05	0.000264009
Cd74	-0.744452	3.75112e-05	0.000264711
N6amt1	0.63848	3.76042e-05	0.00026521
Jagn1	0.393163	3.77597e-05	0.000266149
Evi2b	-0.77445	3.79571e-05	0.000267382
Uck1	-0.672882	3.80152e-05	0.000267634
Tcirg1	0.463155	3.81141e-05	0.000268171
Camkk2	-0.4755	3.83647e-05	0.000269775
5930416I19Rik	0.443796	3.85844e-05	0.00027116
Cd97	-0.648724	3.87126e-05	0.000271901
1700023B02Rik	-0.687847	3.88438e-05	0.000272662
Actn4	0.565333	3.8941e-05	0.000273183
Pi4ka	0.630626	3.92878e-05	0.000275454
Mrpl17	0.533309	4.01512e-05	0.000281342
2810452K22Rik	0.399213	4.02299e-05	0.000281669
Ube2o	0.389016	4.02452e-05	0.000281669
Lzic	0.588629	4.02829e-05	0.000281768
Smpdl3b	-0.689166	4.06437e-05	0.000284124
Ela1	0.76626	4.07813e-05	0.000284919
Hspa2	-0.577862	4.1027e-05	0.000286468
OTTMUSG00000000971	-0.522332	4.10778e-05	0.000286655
Fnbp1	-0.604596	4.11428e-05	0.00028694
Alad	0.384179	4.1322e-05	0.000288022
Mcm7	-0.646947	4.17202e-05	0.000290627
Naprt1	-0.629365	4.2233e-05	0.000294027
Ikbkg	0.565391	4.24159e-05	0.000294971
Il1b	-0.895259	4.2418e-05	0.000294971
Evi2a	-0.510379	4.24579e-05	0.000295076
Bnip1	0.466696	4.24898e-05	0.000295126
Snx15	0.434162	4.25352e-05	0.000295269
Spcs3	0.53837	4.29489e-05	0.000297968
Akap9	0.552264	4.30376e-05	0.000298409
Anapc5	-0.440339	4.31332e-05	0.000298796
Tyms-ps	-0.648317	4.31436e-05	0.000298796
Cadps2	-0.617356	4.32514e-05	0.000299369
Scoc	0.480602	4.37498e-05	0.000302643
Csda	0.858806	4.38026e-05	0.000302762
Paox	-0.527028	4.38177e-05	0.000302762
Tal2	-0.620213	4.39429e-05	0.000303451
Pdia6	0.588574	4.42532e-05	0.000305281
Slc44a1	-0.713618	4.42593e-05	0.000305281
Kif3a	0.623426	4.45001e-05	0.000306765
Slc12a2	0.537539	4.46894e-05	0.000307892
Dgkz	0.486432	4.47682e-05	0.000308257
Bxdc2	0.519192	4.48236e-05	0.00030846
Mtvr2	-0.513245	4.49312e-05	0.000309022
Fundc1	-0.348102	4.50307e-05	0.000309528
Inppl1	0.383255	4.53052e-05	0.000311056
Gpr84	-0.962241	4.52966e-05	0.000311056
Dis3l	0.399788	4.55802e-05	0.000312584
1110032A13Rik	-0.415731	4.55583e-05	0.000312584
1700088E04Rik	0.562926	4.60217e-05	0.00031543
Gorasp2	0.624731	4.60864e-05	0.000315692
Dusp4	1.15202	4.71123e-05	0.000322534
Mto1	0.531572	4.73184e-05	0.000323759
Eif3g	0.369599	4.75543e-05	0.000325186
Vcl	0.550652	4.77649e-05	0.000326439
Pias1	-0.417361	4.79137e-05	0.000327145
Centd3	-0.549153	4.79506e-05	0.000327145
Thbd	-0.631644	4.79429e-05	0.000327145
Sec14l1	-0.418835	4.80152e-05	0.000327399
Serpina3g	-0.77707	4.81735e-05	0.00032829
Cd97	-0.447786	4.82027e-05	0.000328302
Tprgl	-0.414639	4.84353e-05	0.000329698
LOC100046608	0.624876	4.90338e-05	0.000333581
Stt3b	0.440723	4.93225e-05	0.000335354
Msh6	-0.470143	4.9369e-05	0.000335478
Cdkn2c	-0.725555	4.97213e-05	0.00033768
Pgm2	0.623003	4.98707e-05	0.000338502
Agap1	0.484172	4.9916e-05	0.000338616
Iqce	-0.467444	4.99995e-05	0.00033899
Zmynd15	-0.725051	5.01022e-05	0.000339493
Map3k12	-0.614559	5.03059e-05	0.00034068
Glrx	-0.520721	5.03751e-05	0.000340954
Btg1	-0.63465	5.06199e-05	0.000342417
Cnpy3	-0.733393	5.09228e-05	0.000344271
1110019N10Rik	0.400322	5.1254e-05	0.000346313
Tmem50b	-0.617719	5.17944e-05	0.000349766
2410022L05Rik	0.434751	5.18746e-05	0.00035011
AI595366	0.716998	5.19996e-05	0.000350755
Gemin4	0.535151	5.21141e-05	0.000351328
Spire1	0.516892	5.23778e-05	0.000352906
Ykt6	0.466166	5.25708e-05	0.000354006
Plekhg3	-0.68666	5.2709e-05	0.000354737
Wars	0.634691	5.31886e-05	0.000357762
Rbbp7	-0.54218	5.37525e-05	0.000361352
Lipn	0.662509	5.39227e-05	0.000362291
Lasp1	0.487473	5.42482e-05	0.000364273
Prkx	0.485772	5.44272e-05	0.000365269
Csrp1	0.545394	5.47077e-05	0.000366945
Shq1	0.703299	5.47993e-05	0.000367146
Pus3	0.504208	5.47743e-05	0.000367146
Pik3c3	-0.406109	5.51507e-05	0.000369293
Alg12	0.662341	5.54864e-05	0.000371137
Gsdmdc1	-0.704462	5.54884e-05	0.000371137
Rogdi	-0.659095	5.56439e-05	0.000371969
Sssca1	0.417298	5.57571e-05	0.000372308
Daxx	-0.457411	5.57339e-05	0.000372308
Gins4	-0.444736	5.57949e-05	0.000372351
Psmd10	-0.429138	5.61303e-05	0.000374372
Ldlr	-0.61062	5.61605e-05	0.000374372
Rab19	-0.71367	5.6253e-05	0.000374779
Vwa5a	-0.360708	5.64247e-05	0.000375713
Arhgap15	-0.776272	5.6465e-05	0.000375771
Nfkb1	-0.38642	5.65181e-05	0.000375915
Fkbp4	0.435025	5.66729e-05	0.000376734
Slc35c2	0.575646	5.67809e-05	0.000377241
Rgs10	-0.583239	5.69279e-05	0.000378008
Nsdhl	-0.634326	5.7028e-05	0.000378461
Setd5	0.64024	5.71622e-05	0.000379141
Wipi1	-0.512709	5.72824e-05	0.000379727
Abca9	-0.730936	5.74352e-05	0.000380528
Hhex	-0.496311	5.75438e-05	0.000381036
Add1	-0.645861	5.76407e-05	0.000381466
Nisch	-0.466611	5.78833e-05	0.000382859
Cd81	-0.417596	5.80063e-05	0.000383459
Marcksl1	-0.7085	5.83294e-05	0.000385381
Pip5k1a	0.435351	5.86345e-05	0.000387183
Gmppb	1.03727	5.87341e-05	0.000387626
Klhl15	0.584955	5.90484e-05	0.000389269
Ccdc47	0.572086	5.90459e-05	0.000389269
Btd	-0.542256	5.93212e-05	0.000390851
Elk3	-0.658443	5.94605e-05	0.000391552
Kctd2	-0.428365	5.95953e-05	0.000392223
Gtf2h2	0.42154	6.00778e-05	0.000395181
Ubqln4	0.493969	6.03378e-05	0.000396672
Atp6v0d1	0.46187	6.09958e-05	0.000400556
Ogfrl1	-0.519991	6.09775e-05	0.000400556
Kif3c	-0.438532	6.12697e-05	0.000402133
Tubb2c	0.437996	6.13795e-05	0.000402619
Ppp1ca	-0.408791	6.14114e-05	0.000402619
Atxn2	0.507118	6.15317e-05	0.000403186
Pafah1b1	0.498949	6.17989e-05	0.000404715
Ap3m2	-0.441221	6.21049e-05	0.000406496
Wdr1	0.5206	6.25206e-05	0.000408768
Gnb4	-0.515313	6.24891e-05	0.000408768
S100a8	-0.669702	6.27154e-05	0.000409816
Zfp524	-0.436859	6.31189e-05	0.000412227
Banf1	0.507243	6.35941e-05	0.000415103
N6amt2	-0.617083	6.394e-05	0.000416904
Tor3a	-0.764454	6.39195e-05	0.000416904
Smarca2	-0.487914	6.44602e-05	0.000420066
BC085271	0.60857	6.45887e-05	0.000420674
Bmp2k	-0.508886	6.48741e-05	0.000422302
Bcl2l1	0.729592	6.49893e-05	0.000422821
Ltb	-0.804538	6.54368e-05	0.0004255
Sec61a2	0.65248	6.56642e-05	0.000426746
Irf1	-0.886448	6.57761e-05	0.00042724
Gnas	-0.426244	6.59214e-05	0.00042795
Slc7a7	-0.460522	6.6057e-05	0.000428598
Aatf	0.593275	6.71295e-05	0.00043446
Ufsp2	0.421098	6.71671e-05	0.00043446
2500003M10Rik	0.363342	6.71793e-05	0.00043446
Ncoa4	-0.552931	6.71385e-05	0.00043446
Casp6	-0.616097	6.7095e-05	0.00043446
Csf3r	-0.828947	6.71135e-05	0.00043446
2010011I20Rik	-0.496853	6.72359e-05	0.000434591
Kras	0.520617	6.7882e-05	0.000438528
Uhrf1	-0.947707	6.80133e-05	0.000439139
2810405K02Rik	-0.467956	6.8427e-05	0.000441571
Nicn1	-0.391023	6.85177e-05	0.000441678
Mbd4	-0.571085	6.85118e-05	0.000441678
BC067068	0.568855	6.8658e-05	0.000442343
Zranb2	0.566034	6.94621e-05	0.000447282
E430028B21Rik	0.517332	6.97357e-05	0.000448652
Akap9	0.471439	6.97502e-05	0.000448652
Pwwp2b	0.559703	7.0239e-05	0.000451553
Sft2d2	-0.600655	7.03195e-05	0.000451826
Palm	0.509254	7.05114e-05	0.000452815
Mast2	0.524937	7.07669e-05	0.000454211
Sort1	0.594765	7.10267e-05	0.000455633
Cmtm7	-0.397033	7.12335e-05	0.000456714
Man2b1	-0.35978	7.12758e-05	0.00045674
H13	0.494522	7.18269e-05	0.000460024
Tcf12	0.514287	7.20997e-05	0.000461523
Nob1	0.568727	7.29946e-05	0.000467001
Rhbdf1	-0.472486	7.31286e-05	0.000467607
Pik3ca	-0.501684	7.38878e-05	0.000472209
Sf3b3	0.439876	7.41548e-05	0.000473661
Lpcat3	0.480256	7.42995e-05	0.000474331
Gnas	-0.486347	7.49275e-05	0.000478084
Ebp	-0.430424	7.50151e-05	0.000478387
2410066E13Rik	-0.522579	7.60984e-05	0.000485035
Scly	0.415668	7.62295e-05	0.000485612
Ssbp2	-0.620595	7.65967e-05	0.00048769
Leprotl1	0.454169	7.68972e-05	0.000489342
Lman1	0.630142	7.69891e-05	0.000489665
Esd	0.797132	7.71679e-05	0.000490541
D3Ucla1	0.520519	7.73764e-05	0.000491604
Hsd17b10	0.448479	7.74388e-05	0.000491739
BC027231	0.600392	7.7645e-05	0.000492693
Cryl1	-0.377506	7.76717e-05	0.000492693
Ift172	-0.473809	7.78005e-05	0.000493247
Atp13a2	-0.55246	7.83043e-05	0.000496177
Rbbp9	-0.471021	7.83787e-05	0.000496384
Rbmx	0.603188	7.84419e-05	0.000496521
Ilvbl	-0.431033	7.86052e-05	0.00049729
Uap1	0.47813	7.86965e-05	0.000497604
Dgkq	0.380045	7.87415e-05	0.000497625
Gda	0.869359	7.88711e-05	0.000497916
Ap2s1	-0.429627	7.88666e-05	0.000497916
Tnfrsf1b	-0.763689	7.9085e-05	0.000499001
Trip6	0.743027	7.93683e-05	0.000499536
Dtnbp1	0.423306	7.93232e-05	0.000499536
1700021F05Rik	0.398378	7.93234e-05	0.000499536
Pgam5	0.363077	7.92726e-05	0.000499536
2410004L22Rik	-0.460253	7.93792e-05	0.000499536
Ilvbl	-0.544583	7.96326e-05	0.000500866
Ctsl	0.669164	7.98025e-05	0.000501406
Vkorc1	-0.398623	7.97684e-05	0.000501406
1110001A07Rik	-0.586707	8.06878e-05	0.000506701
Iqgap1	0.497376	8.0827e-05	0.000507308
Klf9	0.74099	8.2535e-05	0.000517755
Bbs4	-0.423507	8.33352e-05	0.0005225
Oat	0.431007	8.34485e-05	0.000522935
Nploc4	0.444545	8.35723e-05	0.000523436
Lysmd1	0.59152	8.39132e-05	0.000525295
Eif3s4	0.376411	8.50662e-05	0.000531954
1500031L02Rik	-0.384591	8.50571e-05	0.000531954
Map4k4	0.82259	8.51177e-05	0.000531997
Kctd9	0.527133	8.53654e-05	0.000533266
Mcoln2	-0.707542	8.55425e-05	0.000534092
Kdelr2	0.502389	8.58286e-05	0.000535597
Asph	0.567662	8.6014e-05	0.000536193
Cd44	0.441326	8.59805e-05	0.000536193
Gtrgeo22	-0.558189	8.61223e-05	0.000536587
Sec63	0.571001	8.67797e-05	0.000540401
Yif1a	0.396212	8.71502e-05	0.000542425
Clec5a	-0.743996	8.72886e-05	0.000543003
Tprkb	0.508406	8.73849e-05	0.000543318
Ncdn	0.57361	8.78316e-05	0.000545811
Ahnak	-0.569257	8.79368e-05	0.00054618
Abhd10	0.456597	8.80395e-05	0.000546248
G3bp2	-0.395479	8.80247e-05	0.000546248
Ippk	0.396935	8.81583e-05	0.000546701
Mast2	0.441751	8.86819e-05	0.000549662
Gfm1	0.7375	8.87602e-05	0.000549861
Ltbp3	0.592706	8.91867e-05	0.000552017
Hus1	0.402054	8.92009e-05	0.000552017
Hipk1	0.475219	8.96151e-05	0.000554293
Ptp4a2	0.37888	9.03943e-05	0.000558822
Bcl7a	0.75891	9.0611e-05	0.000559872
Bcl2l11	-0.701189	9.111e-05	0.000562663
Pld3	0.544743	9.11687e-05	0.000562734
Cep68	-0.453516	9.1532e-05	0.000564684
Ran	0.509635	9.17628e-05	0.000565815
BC037034	-0.495735	9.19675e-05	0.000566784
Cstf3	0.430989	9.23532e-05	0.000568867
Mcm5	-0.668461	9.46425e-05	0.000582668
Eif2a	-0.347645	9.52876e-05	0.000586336
Atic	0.733779	9.55961e-05	0.000587931
Avpi1	-0.620078	9.57286e-05	0.000588442
Gla	0.673484	9.63748e-05	0.000592109
Adcy7	-0.437562	9.67482e-05	0.000594097
Tmem106a	-0.504639	9.72497e-05	0.000596869
Vps37b	0.36899	9.73052e-05	0.000596902
Gripap1	0.389295	9.74811e-05	0.000597673
Ngfrap1	0.517601	9.75767e-05	0.000597952
Metrnl	0.621118	9.78145e-05	0.000599101
Nme2	0.516777	9.80447e-05	0.000600203
Usf1	-0.610496	9.92615e-05	0.00060734
Sri	-0.548759	9.96347e-05	0.00060931
Zfp36l1	-0.819483	9.97327e-05	0.000609597
Slc12a9	-0.477913	9.99774e-05	0.00061078
Zdhhc13	0.460885	0.000100266	0.000612226
Tmem132a	0.589814	0.000100747	0.00061485
Ugt1a6a	-0.616294	0.000101198	0.000617288
Adpgk	0.575535	0.000101414	0.000618289
Nod1	-0.453084	0.00010165	0.00061941
Pcsk7	-0.409424	0.000101709	0.000619453
Parvg	0.496355	0.000101961	0.00062067
Wbp1	-0.440456	0.000102051	0.000620902
Usp3	-0.48563	0.000102231	0.000621403
Ccl27	-0.57113	0.000102238	0.000621403
Nadk	-0.385733	0.000102434	0.000622277
Cope	0.571026	0.000102824	0.000624327
Ddx17	0.414329	0.000102957	0.00062482
Slc35b1	0.705185	0.000104923	0.000636429
Swap70	-0.533642	0.000105183	0.000637677
Arpc1a	-0.566612	0.000105879	0.000641574
Phlda3	-0.683069	0.000105953	0.000641694
C030011O14Rik	0.454112	0.00010632	0.000643591
Pdlim2	-0.544818	0.000106785	0.000646078
A230051G13Rik	0.498649	0.00010716	0.000648015
Nt5c2	-0.808347	0.000107393	0.000649099
Zfp131	0.452312	0.000107699	0.000650614
Fxyd2	-0.866834	0.000107788	0.000650822
Gbp5	-1.09013	0.000108548	0.000655082
Grpel2	0.601734	0.000108731	0.00065585
Rufy3	0.51815	0.00010915	0.000658045
Mtmr3	0.469389	0.00010931	0.000658678
Nupr1	0.491676	0.000109422	0.000659019
Scamp1	0.378675	0.00011	0.000662164
AW555464	0.471376	0.000110169	0.000662847
Cyth4	-0.53586	0.000110252	0.000663013
Nsmaf	-0.439193	0.000110672	0.000665205
Pacrg	0.759948	0.000110772	0.000665467
Tmem126a	0.420254	0.000111044	0.000666764
Drd1a	0.664415	0.000111215	0.000667457
Foxj3	0.415227	0.000111868	0.000671038
Dph3	0.438482	0.000112084	0.000671998
Atp6v1e1	0.348757	0.000113114	0.000677733
Heca	-0.488499	0.000113155	0.000677733
B230339M05Rik	0.392264	0.000114004	0.000682479
Zfp710	-0.403361	0.00011411	0.000682769
Aatf	0.441324	0.000114865	0.000686944
Ankrd13b	0.597153	0.000115201	0.000688608
Arhgap19	-0.44766	0.000115741	0.000691485
Ctsz	0.583026	0.000116776	0.000697323
[truncated: 1,312 more rows]
