# Supplementary material for: Transcriptome Analysis of Genes Regulated by Cholesterol Loading in Two Strains of Mouse Macrophages Associates Lysosome Pathway and ER Stress Response with Atherosclerosis Susceptibility
Source: PLoS One. 2013 May 21;8(5):e65003. doi: 10.1371/journal.pone.0065003 (PMC3660362; doi:10.1371/journal.pone.0065003)
Supplement: Table S7 — Regulated transcripts with a significant cholesterol loading effect that overlap between experiment 1 and 2 datasets. (XLS) [file pone.0065003.s009.xls]

## Sheet: Sheet1
Table S7: Regulated transcripts with a significant cholesterol loading effect that overlap between experiment 1 and 2 datasets
	Experiment 1 data		Experiment 2 data
Gene Symbol	Log2Fold Change	FDR Adjusted P-Value	Log2Fold Change	FDR Adjusted P-Value
P2ry13	-2.78971	2.69368e-16	-2.53539	4.38906e-11
Clec4a3	-2.4587	2.69368e-16	-2.31416	8.48533e-10
Chac1	2.93753	5.87519e-16	4.10862	4.46573e-10
LOC641240	-2.32819	5.87519e-16	-1.16858	8.16934e-06
Ppap2b	2.69274	5.87519e-16	2.41772	5.33551e-09
Trib3	2.62011	5.87519e-16	3.68036	8.11933e-12
Hyal1	2.25821	5.87519e-16	1.28503	2.7539e-07
Ly6a	-2.18147	6.19062e-16	-3.93634	9.77569e-12
Gadd45a	1.84535	6.79204e-16	1.9518	3.75767e-09
Scd1	2.21677	8.92494e-16	1.1934	7.38763e-07
Rai14	1.72475	1.08101e-15	2.18624	3.1536e-09
Gja1	-2.0272	1.26396e-15	-1.73904	1.23517e-10
Slc46a3	-1.78186	1.30224e-15	-1.38414	2.86632e-09
Hk3	1.81362	1.32212e-15	0.8172	1.93927e-07
Slamf9	-2.43717	1.5186e-15	-1.78422	3.59289e-08
Slc6a8	1.81424	1.64197e-15	1.40274	9.12102e-10
Asns	1.92663	1.76749e-15	2.59193	4.78203e-11
Fpr1	-2.32702	2.19501e-15	-1.50329	1.11438e-06
Amica1	-1.95378	2.25283e-15	-1.95348	8.02877e-09
Ahrr	-1.82988	2.49647e-15	-2.3784	2.37633e-10
St3gal6	-1.8426	2.49647e-15	-1.95115	6.27654e-10
Eno2	2.28446	2.7686e-15	1.6319	7.7174e-10
Il7r	2.13804	2.95253e-15	0.907818	7.58055e-06
Ch25h	-2.45604	7.11154e-15	-1.39854	5.36543e-06
Anpep	1.44244	1.33955e-14	0.987379	5.10334e-07
Vwf	1.97339	1.33955e-14	0.464289	0.00549964
Gpr65	-1.98863	1.33955e-14	-1.39475	1.41045e-06
2310044G17Rik	1.36307	1.33955e-14	1.24875	3.36648e-09
Cd300lf	1.58359	1.49751e-14	1.11861	1.46486e-05
Fcgr2b	-1.79242	3.15508e-14	-1.41449	1.09675e-09
Gdf15	1.67628	3.45574e-14	3.14931	2.12838e-11
Tlr2	-1.36687	4.87077e-14	-1.32126	9.75616e-09
Clec4b1	-1.60784	6.1606e-14	-0.679537	0.00090688
Adrb2	-1.24096	7.33404e-14	-1.89113	1.79928e-09
Abca9	-1.73702	7.6387e-14	-2.16798	1.00032e-09
Igfbp4	-1.47403	7.65035e-14	-0.403737	0.00176489
Clec4a1	-1.76335	8.60602e-14	-2.96603	2.37633e-10
P2ry14	-1.53643	9.91845e-14	-1.87331	6.39368e-12
Fpr2	-1.66457	1.06263e-13	-2.16597	5.96408e-10
Tmem176b	-2.28584	1.17158e-13	-2.18792	8.46878e-09
Lrp12	1.50382	1.48509e-13	1.00943	7.82845e-08
Ifi27	-1.54882	1.50228e-13	-2.49402	5.78576e-11
Aif1	-1.87854	1.51262e-13	-2.48589	3.21555e-11
Lat2	1.37392	1.58433e-13	0.8164	2.61542e-05
Slc6a9	1.4702	1.59508e-13	2.12512	2.29317e-10
Cytip	-1.43127	1.66049e-13	-0.581994	0.00134988
Cd74	-1.57466	1.78058e-13	-0.744452	0.000264711
P2ry6	-1.2622	1.83909e-13	-1.4991	3.97123e-10
LOC667370	-1.57316	1.8744e-13	-3.05668	2.11164e-11
Bhlhb2	1.51406	2.2696e-13	1.24024	1.31704e-05
Coro1a	-1.39571	2.37722e-13	-1.18382	7.6691e-09
Sult1a1	-1.98487	2.60086e-13	-2.02891	1.29624e-09
Ms4a6b	-1.69842	2.60086e-13	-2.06031	1.06592e-07
Itpr3	1.34206	3.34146e-13	1.04283	2.48424e-07
Trex1	-1.44992	3.71089e-13	-2.47686	7.35434e-11
Dot1l	1.60952	3.84429e-13	0.83939	8.62957e-05
Hsd3b7	1.12851	4.6711e-13	0.607944	2.52892e-05
Fgd2	-1.55316	4.6711e-13	-2.29264	4.21252e-10
Gpr18	-2.14108	4.6711e-13	-2.21289	1.05012e-08
Ppap2b	1.59604	5.14907e-13	1.44268	1.10659e-05
Tmem82	1.31429	5.51528e-13	1.67847	5.54912e-10
Dusp4	1.2678	5.55272e-13	1.50093	3.19581e-07
Ebi3	-1.4416	5.55272e-13	-1.08758	1.41045e-06
Tgm2	1.33393	6.35116e-13	1.51123	6.68398e-09
H2-Ea	-2.41937	6.54762e-13	-1.93933	3.98831e-09
Eif2c2	1.25601	7.22577e-13	1.40938	1.63435e-05
Tgfbi	-1.46006	7.71126e-13	-2.0227	4.21252e-10
Acpp	-1.32397	8.18241e-13	-1.07664	3.03593e-07
Stap1	-1.74317	8.18899e-13	-2.11034	4.38906e-11
LOC100045780	-1.78964	8.27575e-13	-1.71892	1.13444e-08
Mrc1	-1.20452	8.54997e-13	-1.05344	5.56588e-08
Lhfpl2	1.31509	1.32254e-12	0.880859	1.40155e-06
Iigp2	-1.10992	1.42801e-12	-2.25868	3.34453e-11
Tnfrsf12a	1.20513	1.49883e-12	1.70371	1.72944e-08
Tnfaip3	1.37328	1.49883e-12	1.59559	4.2517e-09
LOC100048858	1.1159	1.60271e-12	0.927855	0.000212232
Ifit3	-1.64813	2.00797e-12	-3.32187	2.81002e-12
A630077B13Rik	-1.14437	2.087e-12	-0.949982	5.70333e-05
Plxna2	1.34683	2.31125e-12	1.31471	2.59083e-08
Trib3	1.09611	2.57283e-12	2.26311	6.11694e-10
2610204M08Rik	1.04707	2.63077e-12	1.13704	1.0216e-05
Irak3	-1.27719	2.7805e-12	-0.968263	6.90058e-07
Tcirg1	1.2588	2.90995e-12	0.463155	0.000268171
Cpeb1	1.07201	3.77384e-12	0.337271	0.00473285
Emb	-1.24016	3.93215e-12	-0.909946	8.40997e-07
Dok2	-1.00155	4.01524e-12	-0.972712	8.36101e-07
Clec4a3	-1.58926	4.24617e-12	-1.54894	0.000100977
LOC100047619	1.0301	4.35541e-12	3.07438	2.51437e-11
Epsti1	-1.20468	5.75584e-12	-1.82504	9.12102e-10
Mef2c	-1.2269	5.86055e-12	-1.47642	3.69048e-10
Cd55	-1.44728	6.07975e-12	-2.05175	1.82996e-06
Tmem154	1.31902	6.34369e-12	0.826457	7.23017e-05
Coro1a	-1.00109	7.69356e-12	-0.72447	1.5707e-05
Sqstm1	1.07643	7.82194e-12	1.57759	1.87522e-09
Fcho1	1.20635	7.82194e-12	0.454105	0.00190397
1700112C13Rik	1.79517	1.08005e-11	1.32589	4.12185e-07
H2-Eb1	-1.60697	1.20374e-11	-1.23331	7.26678e-09
Hfe	-1.11742	1.22498e-11	-1.53532	9.07063e-09
Kif3a	1.22201	1.37297e-11	0.952437	2.37427e-05
Ly86	-1.96498	1.38694e-11	-1.47698	1.63326e-08
Coro1a	-1.27445	1.38694e-11	-0.8636	1.59635e-07
Il10	-1.66964	1.39797e-11	-1.82362	4.53125e-07
Alcam	1.1563	1.42529e-11	0.706615	0.00127741
Cblb	1.45213	1.61782e-11	1.00263	2.47648e-06
Marcks	-0.990737	1.62632e-11	-1.52749	3.10418e-10
Irf7	-1.23301	1.87572e-11	-2.95197	1.79928e-09
9030025P20Rik	-1.03967	2.4625e-11	-1.47423	6.42918e-10
Klf9	1.17095	2.47845e-11	0.74099	0.000517755
Cd86	-1.12557	2.48278e-11	0.463071	0.0014072
C1qc	-1.13579	2.59238e-11	-0.854384	7.76146e-07
Vps18	1.00196	3.09342e-11	0.319002	0.00783664
Socs3	-1.10228	3.26538e-11	-1.96945	1.17444e-08
Ipo5	1.08186	3.33586e-11	1.10133	1.04717e-08
Emr1	-1.87527	3.33586e-11	-2.31318	1.07575e-10
Atp6v1c1	1.09764	3.43746e-11	0.911137	4.44466e-06
Atf4	0.94998	3.44154e-11	1.45371	1.80444e-08
Arhgap4	-0.975376	3.63599e-11	-1.63891	7.75643e-11
Cdkn1c	1.20605	4.06791e-11	3.04542	3.01026e-10
Afg3l2	1.05536	4.07192e-11	0.882287	6.88814e-06
Anxa3	0.875724	4.44912e-11	0.885434	1.1272e-06
Tbc1d9	1.03156	4.45969e-11	0.316081	0.00511418
Mgl1	-1.34113	4.70011e-11	-1.60468	4.34173e-06
Mmd	-0.977544	4.75122e-11	0.74619	1.2265e-05
Ddit3	1.0445	5.75333e-11	1.92619	2.33173e-11
Trf	-1.15699	5.92162e-11	-0.416703	0.00749261
Cysltr1	-1.19361	6.85211e-11	-1.49583	3.2711e-10
Aars	0.814304	7.03057e-11	1.10514	3.31442e-09
Oas2	-1.00668	7.29843e-11	-2.29062	1.42536e-09
Ttpal	-0.962727	8.88903e-11	-0.508137	0.00149826
1110032E23Rik	1.02503	9.50065e-11	0.437138	0.00418327
BC013712	-1.09417	9.58225e-11	-1.46794	8.42519e-07
C1qb	-1.12476	1.09365e-10	-1.07317	7.41319e-08
Vat1	1.18142	1.133e-10	1.43862	8.40969e-09
Ddx58	-1.02977	1.13637e-10	-1.9063	5.66317e-11
Col18a1	0.902773	1.24015e-10	-0.52544	0.00272966
LOC100045005	1.04447	1.29766e-10	0.653548	1.22827e-05
Marcksl1	-0.989244	1.2997e-10	-0.7085	0.000385381
Rnase4	-1.25985	1.30496e-10	-1.80625	1.46496e-10
Stac2	1.02731	1.45197e-10	0.607074	0.000226923
LOC100048556	-1.18306	1.76882e-10	-2.18301	1.38505e-09
Nfam1	-0.906366	1.82674e-10	-1.03789	2.59161e-05
Rora	0.904742	2.17314e-10	0.408001	0.0022798
Tnnc1	-0.780652	2.20979e-10	-1.18841	9.85005e-09
Fkbp11	0.861511	2.28634e-10	2.43156	1.87223e-08
LOC100048556	-1.06179	2.41411e-10	-2.20725	4.10085e-11
Rnase6	-1.47263	2.52071e-10	-2.13846	2.86214e-07
Mefv	-0.924812	2.52803e-10	-1.75342	6.27654e-10
Slc45a3	0.970902	2.58572e-10	1.45847	9.75779e-08
Tm2d2	-0.940128	2.58572e-10	-1.07742	6.79812e-08
Ankrd37	1.45594	2.59251e-10	1.04263	1.82741e-05
Ccr5	-1.31759	2.75279e-10	-2.9178	2.81002e-12
Scotin	-0.884841	2.77588e-10	-0.630471	0.000101546
Kctd12	-1.25678	2.77588e-10	-0.89941	1.03456e-05
Pigz	-1.19147	2.87516e-10	-1.57919	1.95328e-09
Ell	0.757028	2.95427e-10	0.808743	1.29032e-06
Scamp5	-1.01106	3.515e-10	-0.679489	2.50726e-05
Ehd4	-0.783009	3.6838e-10	-1.05546	2.4332e-09
Gsta3	0.832685	3.73767e-10	2.14052	1.77628e-08
Emr1	-1.25384	3.93457e-10	-1.57971	6.80694e-08
BC004044	0.979423	3.98835e-10	0.661468	0.000166619
Mapk6	0.896996	4.13324e-10	0.932638	4.61618e-07
2310016C08Rik	0.945603	4.2483e-10	2.35963	1.8436e-10
Plk2	1.21072	4.33931e-10	1.17857	1.13749e-06
1110017D15Rik	1.00576	4.38131e-10	0.912668	1.84188e-07
Klhl6	-0.984692	4.74745e-10	-0.381744	0.00316755
Erdr1	1.17331	4.80741e-10	1.73217	3.25609e-06
Evi2a	-0.825383	4.88236e-10	-0.510379	0.000295076
Adfp	0.848303	5.21739e-10	2.54773	6.82259e-10
Rcsd1	-0.955073	5.43125e-10	-1.03975	5.59773e-08
Arhgap15	-0.731988	5.69452e-10	-0.776272	0.000375771
Vegfb	0.829462	6.0166e-10	1.21512	5.07193e-08
Slc2a1	0.833905	6.06307e-10	0.742302	6.27908e-06
Fbxw7	1.00133	6.33377e-10	1.16284	1.58938e-08
Ccnd3	-0.958886	6.53503e-10	-1.08747	0.000105718
Tnfrsf26	0.87759	7.16628e-10	0.869776	3.98543e-05
Ltb4r1	-1.1807	7.17436e-10	-1.76477	1.68115e-08
Tnfaip2	1.00022	7.34523e-10	0.79025	8.58205e-06
Unc5b	-0.823589	7.56722e-10	-0.486034	0.00265456
Uhrf1	-1.15999	7.59298e-10	-0.947707	0.000439139
Zfand2a	0.706721	7.66487e-10	0.56828	4.02857e-06
Slc25a44	0.837071	8.12912e-10	1.29709	5.33551e-09
Tpcn2	0.922284	8.61683e-10	1.09415	7.89567e-08
Prc1	-1.02881	9.05459e-10	-1.54345	3.90935e-07
Ephx1	-0.943453	9.14922e-10	-1.33243	1.17444e-08
Fundc1	-0.714157	1.02756e-09	-0.348102	0.000309528
Dck	-0.986262	1.04081e-09	-1.05437	3.68985e-05
Kif3a	1.05038	1.05195e-09	0.623426	0.000306765
Inppl1	1.0391	1.05783e-09	0.468095	0.0039416
Cyp27a1	-0.916141	1.08894e-09	-1.14564	8.09649e-09
Gmfg	-0.952838	1.1485e-09	-0.646112	2.11811e-06
Avpi1	-0.790072	1.19438e-09	-0.892241	0.000155998
4930402H24Rik	0.791862	1.22429e-09	0.580869	0.00366601
Oasl1	-0.852431	1.26412e-09	-1.49345	2.0607e-07
Ms4a6d	-0.918528	1.32265e-09	-1.4455	7.85532e-10
Il7r	1.25151	1.38084e-09	0.737039	0.00301223
Cnpy3	-1.04873	1.43386e-09	-0.733393	0.000344271
Tlr8	-0.955597	1.48648e-09	-1.73248	2.52515e-10
Uap1l1	1.08834	1.54194e-09	0.850912	1.68549e-06
Setd8	0.715181	1.56573e-09	1.14929	5.87687e-08
Mdm2	0.833642	1.58117e-09	0.482687	4.6852e-05
Bcl2l1	1.0302	1.63831e-09	1.07085	8.75183e-07
Mcm5	-0.992594	2.1026e-09	-0.668461	0.000582668
Tlr7	-0.869371	2.20611e-09	-0.902389	2.00515e-06
LOC676420	0.814857	2.29855e-09	0.546367	0.000110959
Nsmce1	-0.744703	2.32314e-09	-0.509347	0.000121428
Aifm2	0.709136	2.32314e-09	0.851842	6.83764e-08
LOC100046744	1.05913	2.37065e-09	0.465816	0.000823421
Pfkl	1.04539	2.41701e-09	0.656659	4.65082e-05
Gadd45g	0.883344	2.46497e-09	1.9655	2.86632e-09
Rhobtb3	0.956707	2.50826e-09	2.10024	7.69338e-10
Tes	0.851398	2.59846e-09	0.801747	1.72787e-05
Igtp	-0.752694	2.98594e-09	-2.02451	3.34453e-11
Fnbp1l	-0.991425	3.04278e-09	-0.940134	1.64098e-06
Dync1h1	0.911285	3.19465e-09	0.326175	0.00154732
Fem1b	0.71499	3.20555e-09	0.682679	1.95572e-06
2310079N02Rik	-0.667569	3.20555e-09	-0.741242	4.01636e-07
Flywch2	0.742325	3.45566e-09	0.610997	0.00272589
D17H6S56E-5	-0.854142	4.59987e-09	-1.16324	0.000231217
Sfrs2	0.723324	4.66621e-09	0.675099	3.39052e-07
Tuft1	0.697606	4.8697e-09	0.622352	6.40065e-06
C5ar1	-1.00843	4.98011e-09	-0.528492	0.00399464
Id2	0.96619	5.58478e-09	1.04813	6.40065e-06
Mmp2	-0.825171	5.80276e-09	-1.16421	1.37923e-06
Cttnbp2nl	-0.628079	5.95855e-09	-0.859407	1.36157e-06
Orai1	-0.732074	6.47618e-09	-0.528514	1.1753e-05
4930504E06Rik	0.69373	6.61962e-09	1.28924	9.12102e-10
Ptplad2	-0.893951	6.91758e-09	-1.25349	5.52422e-08
2010005H15Rik	1.90745	6.91758e-09	-1.59842	9.10173e-06
2610200G18Rik	0.786279	7.11286e-09	1.16364	4.85736e-06
Ccl5	-0.947456	7.17944e-09	-1.38869	1.02007e-05
Tst	0.864905	7.39894e-09	1.21539	4.59235e-08
Smpdl3b	-0.655551	8.02808e-09	-0.689166	0.000284124
Samd9l	-0.669261	8.12491e-09	-1.61188	3.02413e-09
Gdi2	-1.03637	8.56916e-09	-0.704544	0.000114577
Gab1	-0.772637	8.8316e-09	-0.910632	3.27415e-07
Hlx	-0.868255	9.19433e-09	-1.0387	4.88321e-08
Pstpip2	-0.911657	9.25542e-09	-1.32441	9.52701e-08
Aqp9	0.783582	9.28503e-09	2.42419	4.38906e-11
Snx7	0.759042	1.04352e-08	0.587743	0.00272909
Lrrc25	-0.85811	1.11081e-08	-1.07431	1.64022e-06
Hdac4	0.685016	1.14326e-08	0.752211	0.00118808
Nfkbiz	-1.06043	1.19513e-08	-0.666543	0.0047352
LOC100047707	0.761691	1.21305e-08	0.320365	0.00446263
Gnl3	0.864389	1.2491e-08	1.53895	3.34453e-11
Sfxn1	0.679352	1.26148e-08	0.670926	1.36247e-05
Cd274	0.710778	1.36427e-08	0.866692	1.03165e-06
BC022687	0.938813	1.4152e-08	0.579286	0.000811213
Ulk2	-0.614992	1.41596e-08	-0.670728	7.27889e-05
Ppt1	-0.739778	1.43091e-08	-0.664198	4.11404e-05
Mdn1	0.712412	1.45969e-08	1.10407	1.53643e-06
Tmc6	0.649354	1.51227e-08	0.701339	1.76638e-05
Irgm1	-0.668139	1.53477e-08	-1.30397	8.27286e-09
Fcgr1	-0.780697	1.58919e-08	-2.04861	3.70129e-12
Lemd2	0.75576	1.63642e-08	0.437099	0.000261011
Mef2c	-0.710472	1.66634e-08	-1.04015	2.48861e-06
Aatk	0.803664	1.67574e-08	0.457361	4.93888e-05
Cd97	-1.0239	1.76518e-08	-0.648724	0.000271901
Ciita	-0.888896	1.82311e-08	-1.75583	5.63166e-07
Adamtsl5	0.659874	1.91024e-08	0.579568	1.5707e-05
Gch1	0.759862	1.95468e-08	1.28541	2.23788e-08
Hipk2	1.25546	2.00086e-08	1.23936	1.39076e-08
LOC100044204	-0.690556	2.01716e-08	-1.49299	7.60862e-10
Marcksl1	-1.02914	2.0362e-08	-0.757004	0.000102957
Susd3	-0.905875	2.09041e-08	-1.01319	1.03816e-06
Rnf114	-0.762959	2.27545e-08	-0.990575	1.11318e-07
EG432555	-0.583113	2.29935e-08	-1.51714	2.94812e-05
Tnfsf13b	-0.813358	2.30698e-08	-1.27674	5.87002e-08
Srpk1	0.671037	2.42392e-08	0.822217	2.10912e-07
Sec61a2	0.639542	2.43019e-08	0.65248	0.000426746
Gtpbp2	0.707138	2.48207e-08	0.480819	0.000774471
Ndst1	0.93933	2.4973e-08	0.591408	0.000183598
Slco2b1	-1.11124	2.59564e-08	-0.920351	5.98515e-06
Polr1a	0.740035	2.68428e-08	0.989983	4.02089e-08
Tnfaip8l2	-0.715796	2.74161e-08	-0.992318	7.68077e-08
Por	0.853211	2.74701e-08	1.20753	1.50288e-07
Zfp36l1	-0.749135	2.79547e-08	-0.819483	0.000609597
Actn4	0.784007	2.94965e-08	0.618442	9.42072e-06
Trib3	0.832216	3.00288e-08	2.48116	2.83858e-09
2310045A20Rik	0.959271	3.15568e-08	0.967026	2.76308e-05
Cugbp2	-0.709333	3.22044e-08	-0.368572	0.00695014
Gpr85	-0.834847	3.42112e-08	-1.61014	2.21654e-08
B4galt7	0.621367	3.48597e-08	0.495041	0.00341453
Tor1aip1	-0.66857	3.48597e-08	-0.744124	1.39163e-06
Use1	-0.681608	3.74374e-08	-0.650004	2.039e-05
Egln3	1.09975	3.94272e-08	1.0512	1.76439e-05
Setd5	0.739438	3.98125e-08	0.64024	0.000379141
Optn	0.755414	4.05328e-08	0.804652	6.13831e-05
5033414K04Rik	-0.736811	4.08896e-08	-0.903924	6.48137e-08
Ica1	0.906224	4.08896e-08	0.693678	0.000807967
Tlr1	-0.807799	4.4345e-08	-0.57614	0.0024224
Col4a3bp	0.587307	4.77351e-08	0.676858	9.87913e-06
Epsti1	-0.855002	4.88827e-08	-1.23156	4.53125e-07
Hexim1	-0.719771	4.89497e-08	-0.876579	1.39223e-06
Soat2	0.804965	4.90116e-08	1.78714	7.28627e-08
Slc9a1	0.733374	5.04334e-08	0.308737	0.00789419
Celsr3	0.839968	5.06917e-08	0.912329	5.35061e-07
Bat2	0.656934	5.24613e-08	0.504736	0.00220193
Lbh	-0.697566	5.2912e-08	-1.17819	7.11077e-08
Hgsnat	-0.858693	5.31716e-08	-0.771447	5.40653e-05
Swap70	-0.574325	5.42055e-08	-0.533642	0.000637677
Csf1r	-0.981129	5.43211e-08	-1.78596	8.02877e-09
Ctsc	-0.860222	5.64758e-08	-0.747563	0.000115648
Cdc2a	-0.867128	5.86082e-08	-0.759895	2.18991e-05
Csf2rb2	0.657845	5.9136e-08	0.627388	0.0025105
2210417D09Rik	0.815229	6.2637e-08	0.600192	0.000717023
Ctnnb1	0.766832	6.35421e-08	0.708407	9.27802e-05
Rab3gap2	0.569117	7.121e-08	0.401488	0.000849549
Dgkz	0.77668	7.121e-08	0.486432	0.000308257
Sgpl1	0.713987	7.16433e-08	0.52816	0.000729095
Uhrf2	0.538301	7.62072e-08	0.297798	0.00331426
Smap2	-0.689589	7.82803e-08	-0.608109	4.28955e-06
Ltc4s	-0.768001	8.07773e-08	1.51081	8.98689e-06
Il16	-0.691657	8.51656e-08	-0.949986	5.98735e-08
Hyal2	0.687827	8.51656e-08	0.51957	2.39579e-05
Mbnl1	-0.651688	8.83562e-08	-0.502871	8.48191e-05
Myd116	0.841323	8.89643e-08	1.45191	5.10747e-10
Uhrf1bp1l	0.696906	8.93687e-08	0.716454	1.75544e-06
Gars	0.568666	9.32407e-08	1.12189	4.46573e-10
Ak3l1	0.943737	9.52426e-08	0.552606	0.00313508
Map3k12	0.73753	1.0064e-07	-0.614559	0.00034068
Gde1	0.558132	1.01493e-07	0.671776	0.000144263
Snapc4	0.716029	1.01926e-07	0.705735	5.61004e-05
Ddx17	0.58516	1.03421e-07	0.414329	0.00062482
Ccng1	-0.754169	1.04198e-07	-0.436351	0.0017672
Cd276	-0.734616	1.04362e-07	-1.48445	1.64867e-06
Lims2	0.625347	1.04788e-07	0.628237	0.00497171
Nme4	-0.726427	1.04858e-07	-0.599652	3.56446e-05
Zmiz1	0.792011	1.06306e-07	0.583199	2.47726e-05
Srxn1	0.657703	1.09368e-07	1.5965	7.27133e-09
Setd8	0.638374	1.11601e-07	1.15563	7.57234e-07
Ankrd13b	0.643725	1.19591e-07	0.597153	0.000688608
Plec1	0.720522	1.19641e-07	-0.352304	0.0043781
Prokr1	0.672577	1.27994e-07	0.615912	0.00261196
D9Ertd392e	-0.576633	1.29482e-07	-0.494359	0.000795893
Gmfg	-0.868604	1.30219e-07	-0.603705	0.000151151
Ltb	-0.790226	1.34429e-07	-0.804538	0.0004255
Rragc	0.651026	1.36794e-07	0.33786	0.00235017
Eif2ak2	-0.634252	1.36877e-07	-1.43816	5.78351e-10
Mast2	0.708026	1.36877e-07	0.524937	0.000454211
LOC100047934	0.737247	1.37098e-07	0.909842	1.05684e-07
Micall2	0.544337	1.40993e-07	0.917772	9.87787e-06
Fas	-0.683696	1.43838e-07	-0.763844	4.96572e-05
Cfb	-0.754971	1.46935e-07	-1.20103	8.08079e-06
Clec4e	0.679585	1.53783e-07	0.594944	0.00130126
Hbs1l	0.618143	1.55482e-07	0.340377	0.00820863
Ivns1abp	-0.733064	1.56e-07	-0.727739	2.02999e-06
Cmtm7	-0.552546	1.59257e-07	-0.452346	0.000170985
Lyz1	-0.870988	1.61999e-07	-1.22406	2.79893e-07
Csf1r	-0.748576	1.65668e-07	-1.9059	3.99446e-11
Gpx1	0.791721	1.67192e-07	0.729469	2.71165e-07
Arhgap22	0.725335	1.70257e-07	-0.694553	9.7005e-05
Irf1	-0.721275	1.73337e-07	-1.65617	1.41543e-09
Arhgap15	-0.746761	1.74313e-07	-0.768634	0.000128627
Ank	-0.748128	1.75709e-07	-0.553629	0.000225466
Nrm	-0.709413	1.77242e-07	-1.4437	7.4488e-09
X99384	-0.868278	1.80211e-07	-1.96942	3.35933e-10
Pip4k2c	0.493326	1.85674e-07	0.452632	0.000201677
Brwd1	0.559172	1.89063e-07	0.603182	7.38075e-05
Il6ra	-0.673904	1.95829e-07	-1.29706	1.53071e-05
Sgk3	-0.524433	2.01095e-07	-0.887873	1.14662e-05
Smad1	-0.572856	2.0254e-07	-0.314738	0.00991445
Rgs10	-0.656452	2.0254e-07	-0.583239	0.000378008
Adssl1	0.588078	2.0254e-07	1.10893	8.22398e-09
Rin2	-0.694519	2.02947e-07	-0.731655	0.00162531
Txnrd3	0.624469	2.04362e-07	0.741449	2.68723e-05
Tmem132a	0.744048	2.06318e-07	0.589814	0.00061485
Snx33	0.660754	2.1142e-07	0.544184	9.47188e-05
Nusap1	-0.72666	2.11983e-07	-1.43502	1.57881e-07
Fbxo32	0.658289	2.13125e-07	1.64699	1.95429e-07
Actn4	0.68547	2.14883e-07	0.565333	0.000273183
Cst3	-0.525162	2.29183e-07	-0.388804	0.00281089
Oasl2	-0.7302	2.29327e-07	-1.76285	1.18563e-08
Phf20l1	0.736717	2.3097e-07	0.503653	0.00552388
Irf2	-0.541377	2.4079e-07	-0.50744	8.93039e-05
Edem2	0.53352	2.4487e-07	0.715617	2.02999e-06
Mafg	0.600788	2.47263e-07	0.847953	4.53125e-07
Lcn2	-0.618401	2.6059e-07	-2.38128	1.26922e-09
Tmem63b	0.562411	2.63335e-07	0.529448	0.00024026
Twf2	-0.615654	2.7843e-07	-0.970512	5.90279e-08
Angpt2	0.729621	3.0429e-07	0.526508	0.00084426
Napsa	-0.544887	3.0806e-07	-0.94783	7.97859e-06
Il18	-0.648821	3.13914e-07	-1.27548	7.13156e-07
LOC100045882	0.574483	3.14466e-07	0.585356	0.000803374
Chst7	-0.912855	3.25056e-07	-1.56859	5.45609e-08
Ms4a6d	-0.77294	3.30338e-07	-1.03795	1.38359e-07
Ccl3	0.810491	3.3363e-07	1.41998	5.90279e-08
Zfp36l1	-0.764354	3.38958e-07	-1.13924	9.66451e-07
Swap70	-0.551402	3.38958e-07	-0.663583	1.46831e-05
Arl11	0.571453	3.41432e-07	0.392101	0.00022344
Comtd1	0.643848	3.45132e-07	0.739296	0.00019109
Adamts1	0.689932	3.50498e-07	0.48929	0.0083366
Mapk14	-0.485068	3.65476e-07	-0.697518	4.01646e-06
Qsox1	-0.826285	3.74612e-07	-0.412466	0.00132193
Renbp	0.557369	3.7463e-07	0.337081	0.00312697
Man1a	-0.674282	3.75842e-07	-0.740682	4.13744e-06
Snca	0.635648	3.85241e-07	1.74144	3.52804e-07
Chi3l1	-0.531104	4.1435e-07	-0.770126	0.000205191
Fam102a	0.646481	4.39657e-07	1.32554	6.79812e-08
Igbp1	-0.599547	4.39663e-07	-0.494303	0.00572656
Gramd1b	0.656899	4.41449e-07	1.57477	2.88057e-08
Tapt1	0.53136	4.61207e-07	0.860867	5.24322e-07
LOC100048845	-0.908733	4.68904e-07	-0.86405	4.22231e-06
Ptrh1	0.714388	4.72565e-07	0.897366	5.98633e-06
Abca9	-0.740713	4.76469e-07	-0.730936	0.000380528
Sphk2	0.584489	4.82176e-07	0.34388	0.000721623
Anln	-0.685442	5.07175e-07	-1.21592	5.55597e-07
Pip5k1a	0.557319	5.34755e-07	0.512141	5.99308e-05
Irf9	-0.61329	5.53949e-07	-1.20567	9.80902e-08
Il11ra1	0.529741	5.73784e-07	0.800691	5.93349e-07
LOC100040799	-0.495459	5.86652e-07	-0.443261	0.00853854
Cept1	-0.675927	6.20205e-07	-0.466449	0.000140051
2410042D21Rik	0.55847	6.29797e-07	0.425893	0.00117921
BC028528	-0.665447	6.38951e-07	-0.757945	3.41913e-06
Prkra	-0.511113	6.48731e-07	-0.592091	3.6881e-05
Tbc1d14	-0.494247	6.54265e-07	-1.03682	2.04116e-05
Tk1	-0.750531	6.62313e-07	-1.6649	1.79556e-07
Adam17	-0.650728	7.15681e-07	-0.792699	9.84668e-06
Psat1	0.573865	7.22528e-07	1.7799	3.1336e-09
Cd14	-0.565301	7.38429e-07	-0.987482	4.54281e-07
Gde1	0.518198	7.41051e-07	0.51091	7.03125e-05
Sqle	0.662818	7.50595e-07	-0.63583	0.000972751
Slfn2	-0.57783	7.62177e-07	-0.92541	1.85698e-05
Tgfbr2	-0.475288	7.65516e-07	-0.284608	0.00998175
Gtf2h1	0.516687	7.68216e-07	0.668201	1.0752e-06
D2Ertd391e	0.56064	7.71939e-07	0.336401	0.00726589
Stat1	-0.459879	7.86643e-07	-1.19639	1.67798e-08
Atf4	0.744892	7.98018e-07	1.03251	0.000210584
5930416I19Rik	0.494599	8.07089e-07	0.443796	0.00027116
Tspo	-0.538494	8.29938e-07	-0.734146	1.60125e-05
Angptl4	-0.862546	8.60917e-07	3.17794	7.26678e-09
Oas1g	-0.74655	8.71584e-07	-1.56298	4.57211e-10
Sars	0.680071	8.74116e-07	1.01708	0.000151532
Casp2	-0.494781	9.16297e-07	-0.965581	1.01684e-07
Chchd10	0.461022	1.01874e-06	1.14587	2.48284e-08
Cln8	0.617883	1.01874e-06	0.687243	0.0002008
Ivd	-0.518908	1.05698e-06	-0.815685	1.45389e-06
2810405K02Rik	-0.531551	1.0577e-06	-0.467956	0.000441571
Tpcn1	-0.559852	1.08439e-06	-0.808902	2.06112e-06
Sgk3	-0.538665	1.0852e-06	-0.730071	3.25609e-06
H2afy	-0.478207	1.0852e-06	-0.349549	0.00904027
Tgfbr2	-0.601296	1.12437e-06	-0.711096	0.000829234
Myst4	0.594397	1.12437e-06	0.324429	0.005014
Hic2	0.60951	1.13052e-06	0.49758	0.00913474
Grcc10	-0.494183	1.17396e-06	-0.625842	4.50554e-05
1110049F12Rik	-0.606787	1.22472e-06	-0.532219	0.000196331
Irf9	-0.819685	1.22779e-06	-1.37317	4.979e-09
Chst1	0.624647	1.22963e-06	0.451928	0.00265346
Gjb4	-0.482815	1.23989e-06	-0.661426	0.00180594
Limd2	-0.544633	1.24465e-06	-0.665425	4.8814e-05
Rogdi	-0.541896	1.24465e-06	-0.659095	0.000371969
Rbpms	0.552705	1.28319e-06	1.03116	3.53198e-05
Tpst1	-0.486516	1.33672e-06	-1.1098	3.7225e-08
Rcor1	0.528593	1.35344e-06	0.402904	0.00614367
Rgs18	-0.629104	1.36231e-06	-0.876428	0.00160882
Hcls1	-0.576021	1.52447e-06	-0.805769	3.06927e-07
Ifitm2	-0.528125	1.52582e-06	-0.821712	1.32395e-07
Gla	0.685213	1.52582e-06	0.673484	0.000592109
Plek	0.70755	1.54254e-06	0.75475	0.00172065
LOC100045567	-0.527807	1.54617e-06	-1.32353	5.09888e-09
LOC100048346	-0.537661	1.54663e-06	-1.8724	6.61647e-09
Tmem199	0.445478	1.57408e-06	1.00871	4.65111e-07
Sec16a	0.596298	1.57598e-06	0.638128	2.05265e-05
Cmtm6	-0.492729	1.59e-06	-0.513173	3.24532e-05
Slc11a1	-0.528758	1.64121e-06	0.427939	0.00843838
Lgals3bp	-0.591636	1.64978e-06	-0.898017	4.8152e-08
Asph	0.522903	1.70135e-06	0.798535	4.7711e-06
Rpl22	-0.626567	1.77716e-06	-0.584438	1.65344e-05
Nfe2l1	0.457316	1.80574e-06	0.574819	1.4739e-05
Pla2g12a	0.492914	1.80685e-06	0.977948	9.00152e-08
Rab3d	-0.548682	1.83336e-06	-1.03506	2.30109e-07
Tnfrsf22	0.53527	1.85833e-06	0.475106	0.00177791
Eif4e3	-0.485331	1.88242e-06	-0.364797	0.00799754
Galk1	0.536897	1.90393e-06	0.358684	0.00350804
Psme1	-0.624697	2.16243e-06	-0.788118	2.79457e-06
Dpp7	0.675921	2.28979e-06	0.430026	0.00120654
Tbc1d20	0.559254	2.31195e-06	0.657042	5.88649e-06
Kynu	-0.593517	2.36022e-06	-2.55837	1.39017e-10
Zc3h13	0.709966	2.54083e-06	0.450684	0.00306019
Tbc1d1	0.48244	2.55025e-06	0.668882	2.88081e-05
Tmem120a	0.468097	2.55025e-06	1.11822	5.73306e-09
Slc7a7	-0.556024	2.73856e-06	-0.460522	0.000428598
Ccl2	0.713942	2.84477e-06	0.442456	0.00989417
Ap2a2	-0.564056	2.85047e-06	-0.791981	4.03795e-05
Blcap	0.53613	2.8904e-06	0.684958	3.13066e-07
Tram1	-0.502336	2.91165e-06	0.380633	0.000929439
Plaur	-0.587996	2.91175e-06	0.838343	8.98689e-06
Prcp	-0.457406	3.00132e-06	-0.505079	0.000100043
1200011O22Rik	-0.496074	3.03226e-06	-0.739113	7.67132e-06
Esd	0.634318	3.07539e-06	1.07229	8.14889e-05
LOC100048504	0.52274	3.15043e-06	0.333963	0.0043781
Mertk	0.551801	3.21707e-06	0.577806	0.000918294
Elk3	-0.593476	3.25151e-06	-0.658443	0.000391552
Slamf7	0.576573	3.2853e-06	0.710651	0.00011863
Por	0.674916	3.39178e-06	0.681723	0.00176518
AI595366	0.475862	3.40024e-06	0.716998	0.000350755
Cdkn1a	-0.498418	3.4034e-06	-1.14854	5.87002e-08
Myo7a	0.542656	3.53367e-06	0.41875	0.00533491
Cox6a2	0.569683	3.56025e-06	1.43395	1.47192e-07
Spnb2	0.518199	3.65516e-06	0.452591	0.00820391
2310037I24Rik	-0.569168	3.78532e-06	-0.48655	0.00435551
Nfatc1	-0.416886	3.78532e-06	-0.542333	1.56099e-05
P4hb	0.480941	3.79779e-06	0.645585	1.09161e-06
Ptprc	-0.694304	3.80595e-06	-1.05203	3.04097e-06
Zfp655	0.515564	3.81459e-06	0.427025	0.000952865
Atp13a2	0.437673	3.90049e-06	-0.55246	0.000496177
LOC100046232	-0.583894	3.93091e-06	0.929737	7.11489e-06
Dph2	0.445421	3.9707e-06	0.587748	5.02676e-05
Pfkfb4	-0.407546	4.00068e-06	-0.658031	6.15569e-07
Ptgs1	-0.620626	4.11778e-06	0.509213	0.00951511
Nfix	-0.55037	4.17858e-06	-0.436025	0.0082673
Hspa9	0.428027	4.19881e-06	1.08316	3.84153e-09
1300001I01Rik	0.643257	4.20171e-06	1.12055	7.90288e-06
Cib2	-0.578209	4.35004e-06	-0.645879	3.1423e-05
Commd8	-0.506718	4.37776e-06	-0.389727	0.00906869
Arl6ip5	-0.599733	4.55532e-06	-0.466538	0.0015318
Psmb10	-0.578588	4.58199e-06	-0.887582	7.24914e-08
Scp2	-0.488316	4.62653e-06	-0.55883	3.11174e-05
Rbpj	0.607737	4.67898e-06	0.529432	0.00324722
Ctps2	-0.55077	4.73737e-06	-0.710365	2.8415e-06
Rapsn	-0.65686	4.88355e-06	-0.820432	2.94812e-05
Vps16	0.498316	4.89729e-06	0.311953	0.00732305
H2-T23	-0.466694	4.89841e-06	-0.866955	1.33865e-06
Ass1	-0.496364	5.16573e-06	-1.58136	2.80616e-08
Itgam	-0.545334	5.33199e-06	-1.03951	7.4928e-09
Camk1d	-0.475463	5.33199e-06	-0.929167	1.90104e-05
Eif5	0.493306	5.36782e-06	0.676716	0.000101826
Fads1	-0.386631	5.48237e-06	-0.288642	0.00239016
Fzd5	0.48675	5.6183e-06	0.932633	6.96267e-07
B430306N03Rik	0.543462	5.64375e-06	1.29073	6.98415e-08
Pgcp	-0.544591	5.80751e-06	-0.448385	0.00240278
Zmpste24	-0.434877	5.85656e-06	-0.342391	0.00865799
Nmral1	-0.515325	5.85783e-06	-0.769536	1.34143e-06
Arl6ip5	-0.621085	5.95871e-06	-0.409813	0.000800966
Phf11	-0.511718	6.03256e-06	-1.01757	2.03026e-05
Pygl	-0.428202	6.04423e-06	-0.797769	3.60805e-05
Irf1	-0.543994	6.07596e-06	-1.51715	3.35882e-09
Vkorc1	-0.428493	6.13618e-06	-0.297344	0.00899165
Fam160a2	0.581354	6.32217e-06	-0.317658	0.0024224
Triap1	-0.57684	6.59653e-06	-0.45317	0.00258437
LOC100048554	-0.622899	6.6057e-06	-0.810473	0.000162333
Nsdhl	-0.494473	6.62433e-06	-0.556475	0.00294145
Ccng1	-0.631257	6.71131e-06	-0.553234	0.000150252
Serpinb6a	0.396937	6.8183e-06	0.457561	7.83014e-05
Sumo1	-0.591262	7.05582e-06	-0.362955	0.00885857
Prmt2	0.409904	7.35038e-06	0.301927	0.00564873
Uso1	0.419133	7.36745e-06	0.934892	3.82631e-07
St6galnac4	0.587711	7.36822e-06	0.659302	0.00111821
Pctk1	0.56284	7.36855e-06	0.348585	0.00631646
Mrps6	0.543696	7.59629e-06	0.409337	0.00526425
Slc31a1	-0.434037	7.59629e-06	-0.544039	1.90014e-05
Ube2o	0.437235	7.63178e-06	0.389016	0.000281669
Pml	-0.434184	7.63752e-06	-0.910412	9.60608e-07
Esam	0.687231	7.66703e-06	1.54811	6.90058e-07
Sepw1	0.518695	7.75495e-06	0.943176	6.89568e-08
Dek	-0.489151	7.76592e-06	-0.391532	0.00933888
Tnfrsf14	-0.486155	7.82783e-06	-0.587258	0.00162877
Trafd1	-0.453454	7.83597e-06	-1.20083	1.20991e-07
Itgb5	-0.46958	7.99638e-06	-0.818288	9.47245e-07
Brd2	0.554493	7.99638e-06	0.243801	0.00921939
Ptpn6	-0.454431	8.19553e-06	-0.947416	2.48284e-08
Pfn2	0.461085	8.21436e-06	0.955172	1.33183e-06
Dnmt3l	0.47985	8.44541e-06	1.71574	3.02413e-09
Lgals9	-0.575711	8.46918e-06	-1.01725	2.55219e-06
Ccnd1	-0.707869	8.8284e-06	0.766755	0.0062098
Paox	-0.458135	9.36984e-06	-0.617811	5.53587e-05
Atp6v1a	0.641747	9.38554e-06	0.391014	0.00493688
1700088E04Rik	0.619126	9.39311e-06	0.562926	0.00031543
Gstm1	0.425992	9.99914e-06	0.884139	4.44758e-07
Rhog	-0.688816	1.0235e-05	-0.674455	2.74806e-05
Ap2a1	0.511549	1.06186e-05	0.631834	0.000217936
Pik3cg	-0.595994	1.11883e-05	-0.705686	4.39304e-06
Heatr1	0.45855	1.14493e-05	0.600325	1.82113e-06
LOC100047323	0.462499	1.16394e-05	0.373759	0.00486981
St6galnac4	0.44605	1.17239e-05	0.688897	0.000245274
Chmp2a	-0.426507	1.17245e-05	-0.344824	0.00316042
Pfdn5	-0.513881	1.18011e-05	-0.396273	0.00295099
Hsd17b11	-0.528259	1.18011e-05	-0.607584	0.00248244
Ddx5	-0.545857	1.18399e-05	-0.643969	3.74922e-06
Pfkp	0.451834	1.1912e-05	0.484789	0.00318507
Dcakd	-0.416014	1.34951e-05	-0.351576	0.00260223
Spg21	0.389054	1.40676e-05	0.716039	3.43754e-06
Pi4k2b	0.431606	1.43649e-05	0.584291	8.14747e-05
Impact	0.51802	1.52244e-05	0.621911	0.00016306
Map2k2	0.415734	1.52767e-05	0.32492	0.00117988
Sh3kbp1	-0.392513	1.56431e-05	-0.312372	0.00771261
Rin1	0.41018	1.56556e-05	0.719673	0.00551492
Cstb	0.366863	1.57368e-05	0.514775	2.31136e-05
Ifi30	-0.415893	1.59011e-05	-0.407562	0.00400651
Lyl1	-0.466742	1.62094e-05	-0.474256	0.000962984
Hspd1	0.452562	1.62862e-05	0.946069	3.86888e-06
Plekha1	0.450939	1.62862e-05	0.588619	2.20509e-05
Bcl2	0.525993	1.63069e-05	0.742682	2.95817e-05
Nt5c2	-0.597894	1.66645e-05	-0.808347	0.000649099
Fxyd2	-0.660016	1.70171e-05	-0.866834	0.000650822
Eif4a1	0.44614	1.7501e-05	0.626163	0.00018662
Tyms	-0.540357	1.76078e-05	-0.999936	9.26631e-07
Akap9	0.429792	1.7896e-05	0.471439	0.000448652
Rrp12	0.470601	1.87283e-05	1.15455	5.78279e-09
Bcl2l1	0.686121	1.87328e-05	0.855734	0.000119411
Arhgef6	-0.483394	1.88273e-05	-0.59355	6.95318e-05
Bst2	-0.49723	1.8947e-05	-1.32	1.46415e-05
LOC100046608	0.437581	1.91256e-05	0.803299	1.21228e-05
Napa	0.40663	1.99292e-05	0.428492	0.000988762
Mettl1	0.495141	2.02334e-05	1.81658	2.02332e-10
1810049H13Rik	-0.513722	2.04025e-05	-0.771954	4.17352e-07
Siglec1	-0.618842	2.04526e-05	-1.40356	5.17636e-09
Cd81	-0.404252	2.07528e-05	-0.417596	0.000383459
Pde4dip	0.510794	2.08e-05	0.5156	0.00024974
Plekho2	0.503867	2.16468e-05	0.543089	4.65278e-05
N6amt2	-0.662217	2.18967e-05	-0.617083	0.000416904
Hhex	-0.399775	2.22644e-05	-0.496311	0.000381036
Slc40a1	-0.495595	2.26426e-05	0.705432	5.61004e-05
Oas1g	-0.409631	2.30836e-05	-1.27627	1.78369e-08
Aldoa	0.558709	2.34766e-05	0.459041	0.000233898
Mcl1	0.526883	2.39852e-05	-0.270201	0.00898055
LOC100048622	-0.552888	2.40608e-05	-0.616501	0.00939045
Centd3	-0.390675	2.41969e-05	-0.549153	0.000327145
Rgs14	-0.445878	2.43487e-05	-0.741738	0.00129665
Cdkn2aipnl	0.450116	2.47393e-05	0.632135	1.36263e-05
AI451617	-0.535726	2.53865e-05	-1.4151	8.71747e-08
Arhgap17	0.391746	2.54101e-05	-0.44306	0.000171046
Aph1b	-0.574388	2.55027e-05	-0.922905	9.47245e-07
Gapdh	0.486916	2.55699e-05	0.475361	5.34573e-05
Rab13	-0.398644	2.5611e-05	-0.35702	0.00379597
A630042L21Rik	0.539437	2.56291e-05	0.6687	3.08142e-06
Rbbp7	-0.60098	2.56924e-05	-0.54218	0.000361352
Rab3il1	-0.490596	2.57292e-05	-0.99322	4.32416e-07
Ttc3	0.416265	2.61745e-05	0.827682	3.59663e-06
Bcl2l11	-0.431074	2.64419e-05	-0.701189	0.000562663
Cdc6	-0.484155	2.65413e-05	-0.475754	0.00275914
Cdc2l6	-0.439277	2.68265e-05	-0.648423	1.30514e-06
Cd44	0.60264	2.70379e-05	0.441326	0.000536193
Csnk1g2	0.393784	2.72432e-05	-0.26194	0.00576292
LOC100042427	0.376472	2.72487e-05	0.46816	0.0002008
Ptpn22	-0.47848	2.80894e-05	-1.04438	9.9335e-05
Atp6v1e1	0.372113	2.81404e-05	0.348757	0.000677733
Ccl4	0.611038	2.81404e-05	1.14741	3.43528e-07
Cmtm7	-0.503842	2.86613e-05	-0.397033	0.000456714
BC031353	0.392137	2.88653e-05	-1.10989	3.00723e-08
Nme4	-0.55655	2.89576e-05	-0.608977	0.00260651
Ets2	-0.417621	2.92093e-05	0.846128	1.48872e-06
Ltbp3	0.367723	2.93683e-05	0.473944	0.0011213
Grpel2	0.510343	2.98204e-05	0.601734	0.00065585
Nomo1	0.471301	2.9845e-05	0.750241	3.18472e-05
Frag1	-0.442181	3.08607e-05	-0.539963	0.00172721
Scp2	-0.45062	3.08734e-05	-0.786431	6.97065e-06
Ampd2	0.546148	3.21425e-05	1.07796	7.85679e-07
Dexi	-0.452314	3.34359e-05	-0.428748	0.00300865
Extl3	0.367303	3.36259e-05	-0.345504	0.00239172
Ostm1	0.330785	3.36425e-05	0.298831	0.00728934
Pex11a	0.406091	3.38725e-05	0.768705	2.53326e-06
LOC100045284	0.411651	3.40364e-05	0.769504	6.74842e-06
Fgd4	-0.338258	3.43358e-05	-0.397618	0.00217102
2010106G01Rik	-0.398735	3.48324e-05	-0.457089	0.00244886
Rps6ka5	-0.45945	3.48324e-05	-1.08711	3.13002e-07
Stat1	-0.555017	3.48324e-05	-1.56862	3.97123e-10
Bcl2l1	0.592931	3.51425e-05	0.729592	0.000422821
Akap9	0.494856	3.53949e-05	0.595693	0.00173072
Kcnab2	0.410695	3.55389e-05	0.281746	0.00277933
Pld3	0.538116	3.6283e-05	0.341991	0.00862327
Cyp4f16	-0.372416	3.70797e-05	-0.516776	0.00171289
Samhd1	-0.420658	3.85961e-05	-0.834156	2.47209e-06
Srebf2	0.475965	3.90815e-05	-0.417527	0.00154009
Sumo3	-0.412714	3.9193e-05	-0.594911	2.03249e-05
Rufy3	0.650558	4.02761e-05	0.51815	0.000658045
Col23a1	0.585489	4.07179e-05	0.58537	0.000883852
Ifngr1	-0.475019	4.20825e-05	-0.924486	1.64013e-06
Srxn1	0.493801	4.33902e-05	1.45229	5.00206e-09
Dicer1	0.421642	4.34337e-05	0.395834	0.0022836
1110058L19Rik	-0.437855	4.44985e-05	-0.303397	0.00316681
Cog6	0.362045	4.55654e-05	0.432832	0.00101941
Rras	-0.348615	4.57042e-05	-1.17821	3.78546e-08
Fcho2	-0.413792	4.57241e-05	-0.459719	0.00018068
Mgat4b	0.421519	4.61797e-05	0.668659	1.4923e-05
2010311D03Rik	-0.381773	4.70863e-05	0.295534	0.00709294
Zc3h12d	0.446839	4.78388e-05	-0.697305	0.00020238
Arfgap3	0.436068	4.88262e-05	0.684887	8.30669e-06
BC031853	0.427715	4.88365e-05	0.49048	4.50205e-05
Ly9	0.429911	4.89055e-05	0.843787	1.72276e-06
Slc15a4	-0.401776	4.97133e-05	-0.570927	0.00024896
Parp12	-0.409074	5.15523e-05	-1.2586	2.33148e-07
Ezh2	-0.374984	5.16528e-05	-0.726964	3.56602e-06
Slc25a37	0.387361	5.20845e-05	1.08941	3.401e-06
Cyp4f16	-0.572079	5.20845e-05	-0.921124	0.000145638
Ethe1	-0.358812	5.27961e-05	-0.374443	0.00130126
Fli1	-0.371774	5.30578e-05	-0.378974	0.0046244
Senp3	0.33504	5.4409e-05	0.457665	3.64788e-05
Nln	0.42349	5.45955e-05	0.400779	0.00175732
Cdc42ep3	-0.522863	5.54612e-05	-0.497238	0.000262476
Prune	0.391438	5.5495e-05	1.04922	4.16313e-06
Nsbp1	-0.474469	5.82666e-05	-0.536298	0.00355153
Ptgs1	-0.411619	5.84665e-05	0.603193	4.41627e-05
Epn2	0.411999	5.90376e-05	0.654129	0.000110676
Ebpl	-0.429991	5.93187e-05	-0.582042	0.00618658
Scamp2	-0.438935	5.95608e-05	-0.560106	1.24306e-06
Rrp1b	0.412911	6.16556e-05	0.566141	6.73688e-05
Pts	-0.38348	6.18887e-05	-0.364447	0.00747288
Bag4	-0.377747	6.19475e-05	-0.43658	0.000110365
Ogdh	0.480421	6.21446e-05	0.624001	7.02935e-05
Wars2	0.502094	6.27932e-05	0.599016	0.000207086
Trafd1	-0.379434	6.34149e-05	-0.827274	7.27947e-05
Atp2a2	0.355418	6.34938e-05	0.38008	0.00621718
Prdx4	-0.371466	6.45132e-05	-0.622166	2.51472e-05
Tnfrsf1b	-0.433635	6.62907e-05	-0.86656	1.56099e-05
Gnas	-0.527796	6.80962e-05	-0.426244	0.00042795
Depdc6	-0.352688	7.05085e-05	-1.02916	8.05836e-06
Casp7	-0.428615	7.05642e-05	-0.809911	3.11283e-05
P2rx4	-0.48839	7.22302e-05	-1.01246	6.6292e-07
Pfdn5	-0.370055	7.24946e-05	-0.324914	0.00244926
Use1	-0.402341	7.26197e-05	-0.544066	3.57335e-05
Setdb1	0.396131	7.4333e-05	-0.327808	0.00728494
Tcf19	-0.492555	7.59308e-05	-0.723139	0.000921423
Atf3	0.453896	7.59308e-05	1.10647	2.30109e-07
Ncdn	0.371196	7.80285e-05	0.57361	0.000545811
Prkx	0.337053	7.81826e-05	0.485772	0.000365269
Mcm6	-0.486026	7.96824e-05	-0.710428	0.000159864
F7	0.484363	7.98034e-05	0.441734	0.00318424
Ube3c	0.381936	8.03068e-05	0.531921	4.6267e-05
Abhd5	0.338355	8.16083e-05	0.426142	0.00372729
Jmjd6	0.379953	8.34268e-05	0.531345	2.59247e-05
Zfp524	-0.424263	8.60912e-05	-0.436859	0.000412227
Cd68	0.590728	8.64552e-05	0.454779	0.00495343
Itm2a	-0.406952	8.72297e-05	-0.768968	0.00112398
Psip1	-0.368944	8.72297e-05	-0.319363	0.00466265
1200003C05Rik	-0.404357	8.73332e-05	-0.471208	0.00141345
Snrpd3	-0.369509	8.80481e-05	0.275876	0.00747192
P2rx7	-0.359507	8.81157e-05	-0.393149	0.00282156
2310005E10Rik	-0.346346	8.8383e-05	-0.635677	7.23856e-05
Tmem51	-0.404778	9.16315e-05	-0.545128	1.37244e-05
Apba3	0.351828	9.25932e-05	0.419821	0.00318169
Eef1b2	-0.529892	9.52758e-05	-0.337964	0.00880265
Map4k4	0.563363	9.63807e-05	0.82259	0.000531997
Lrp4	0.334631	9.63807e-05	0.482978	0.00927161
1190005I06Rik	0.436236	9.74411e-05	0.470314	0.0064764
Itga5	0.49681	9.90566e-05	0.388659	0.00187242
Cdc42ep2	-0.439338	9.97522e-05	-0.366343	0.00555132
Pde4a	-0.493528	0.000100748	-0.447883	0.00190284
LOC100044475	0.506057	0.000105902	1.09241	1.30424e-07
Aurka	-0.499278	0.000107556	-0.43382	0.0013932
Dclre1c	-0.486512	0.000107986	-0.912646	6.36109e-06
Rrbp1	0.405132	0.000112106	0.500186	0.00463941
Lig1	-0.344357	0.000112538	-0.889006	5.73494e-05
Rcl1	0.309708	0.000112795	1.03314	9.17316e-07
Clspn	-0.464449	0.000113239	-1.03872	8.70263e-06
Jak3	0.495588	0.000113342	-0.26923	0.00993262
Asns	0.342487	0.000115339	1.04346	5.47855e-05
4930504E06Rik	0.456559	0.000117737	1.03099	3.86588e-08
Gpr180	-0.339408	0.000117844	0.3771	0.00493219
Pacrg	0.431749	0.000120772	0.759948	0.000665467
LOC675228	0.293825	0.000124478	0.530741	1.69171e-05
Ahctf1	0.399828	0.000124524	0.32761	0.00550872
Ard1a	-0.346926	0.000125888	-0.336899	0.00186268
Ctsz	0.421279	0.000126854	0.662649	9.34933e-05
4933426M11Rik	-0.35784	0.000130467	-0.698251	5.33927e-05
Deb1	0.324659	0.000130832	0.665545	6.92952e-07
Casp1	-0.332193	0.000135274	-0.576124	9.76249e-06
Gapvd1	0.335233	0.00013996	-0.357885	0.00380055
Dpep2	-0.365084	0.000141803	-1.73439	2.50386e-10
Csprs	-0.385148	0.000143332	-1.40118	2.88057e-08
LOC100048796	-0.524311	0.000148728	-0.554903	0.00178717
Pias1	-0.35862	0.00015026	-0.417361	0.000327145
Syngr1	0.490848	0.000151243	0.530922	0.00093849
Dok3	-0.34476	0.000153916	-0.844415	1.10547e-07
Ulk2	-0.406507	0.000154635	-0.407872	0.00574625
Gnl3	0.337868	0.000160372	1.01601	4.34173e-06
LOC100047353	-0.388561	0.000162083	-1.22932	1.188e-08
Cdr2	-0.364834	0.000162106	0.575182	8.64039e-05
B3gnt8	-0.356118	0.000163808	-0.838136	9.94722e-07
41160	0.458204	0.000166361	0.465608	0.00120654
Atn1	0.391625	0.000166936	0.641855	6.78594e-06
Gripap1	0.383934	0.000168639	0.389295	0.000597673
Prpf8	0.328321	0.000169752	0.332415	0.00776785
Wars	0.386815	0.000169864	1.02169	6.96989e-07
Pex6	0.311316	0.000175073	-0.382463	0.000732528
Vars	0.360525	0.000178887	0.681175	4.55584e-05
Cdkn2c	-0.354365	0.000179244	-0.622215	0.000176944
Slc35e4	0.503017	0.000181135	0.459522	0.00627322
Ebp	-0.34499	0.000181499	-0.430424	0.000478387
9030425E11Rik	-0.316058	0.000182533	-0.97523	2.80708e-07
Ednrb	0.600496	0.000182604	0.877969	2.05764e-05
Arih2	0.299338	0.000186228	0.362701	0.00106952
Ermp1	-0.43233	0.000188589	-0.431877	0.000976793
LOC100038908	-0.382758	0.000188589	-0.836412	4.27772e-06
Tmc6	0.465471	0.00018872	0.530048	0.000261011
Asna1	0.358292	0.00018905	0.638414	1.53643e-06
Zfp467	-0.306902	0.000193269	-0.518185	0.000880285
Mtap	-0.344742	0.000194759	0.342767	0.00537429
Prdx2	-0.334634	0.000200007	-0.291732	0.00432753
Gnas	-0.439051	0.000200007	-0.486347	0.000478084
2310005E10Rik	-0.332022	0.000201435	-0.593576	1.95264e-05
Pigp	-0.425504	0.000202118	-0.388976	0.00154215
D6Mm5e	-0.420037	0.000203309	-0.657516	0.000812275
D14Ertd668e	-0.393804	0.00020547	-1.39931	4.13344e-08
Dusp3	0.382534	0.000205541	0.799953	5.08947e-05
Trim28	0.321734	0.000205541	0.263332	0.00744932
Rdm1	-0.33046	0.000206375	-0.982487	1.47313e-07
Acvr2b	0.364843	0.000211609	-0.455799	0.00016039
Ccm2	-0.329238	0.000214773	-0.500671	0.000254412
Pnpla2	0.37685	0.000221411	0.390673	0.0013289
Endod1	-0.353846	0.000223767	-0.398858	0.00128896
Sri	-0.336737	0.00022775	-0.312813	0.00722933
Ykt6	0.293017	0.000238205	0.311464	0.0013373
Hmga1	0.388987	0.000248606	0.611066	1.74872e-05
LOC669660	-0.450297	0.000252347	-0.567982	0.00184229
Agpat9	0.35688	0.000253848	0.946202	7.40531e-05
Ogfr	-0.296171	0.000261085	-0.69983	4.21625e-06
St8sia4	-0.535055	0.000261733	-0.501856	0.00241945
Was	-0.345702	0.000266918	-0.446756	0.000753465
Lman2l	-0.280287	0.000267458	-0.40224	0.00180386
Slc25a45	-0.344732	0.000268682	-0.673658	1.59071e-06
Ptpla	0.380749	0.000268682	1.0619	6.18504e-07
Psma7	-0.303876	0.000268682	-0.276716	0.00563275
Slc39a11	0.323586	0.000269679	0.368715	0.00157382
Gpatch4	0.366783	0.000270407	0.546823	0.00583383
LOC100045981	0.317024	0.000275835	-1.00667	3.04358e-08
Fcgr3	-0.394626	0.000292898	-0.98789	3.80472e-08
Pdlim2	-0.475957	0.000294812	-0.544818	0.000646078
Nsun2	0.331253	0.000295457	0.343044	0.00992718
Cutc	-0.303191	0.000296249	-0.420974	0.00916669
Csf3r	-0.428791	0.000296713	-0.79314	2.67054e-06
Ctage5	-0.272091	0.000300149	0.329902	0.00480178
Fem1c	0.327423	0.000302569	0.439915	0.000841081
Ciapin1	0.351093	0.000302682	0.744456	2.18724e-07
LOC100047012	-0.383858	0.000304239	-0.453798	0.00106939
Rnf34	-0.305193	0.000309822	-0.343513	0.00162531
Tprgl	-0.584487	0.000314236	-0.685674	0.000152407
Slc6a13	0.332286	0.000314236	0.541546	0.00015006
Zxdc	0.319134	0.000315564	0.541964	0.0027616
Birc5	-0.469559	0.000322022	-1.32857	5.37716e-07
Capn5	0.346827	0.000327785	-0.333472	0.00745987
Ccrl2	-0.499548	0.000328071	1.20712	1.22809e-06
Srprb	0.448233	0.000331863	0.630882	0.000151099
1110032A13Rik	-0.314617	0.000336936	-0.40171	0.00379732
Parvg	0.369813	0.000338644	0.496355	0.00062067
Rac3	-0.325892	0.000343652	-0.442549	0.00145738
Fen1	-0.375702	0.000343692	-0.349592	0.00478796
Dnaja3	0.328767	0.000349067	0.918966	6.95437e-09
Hsd17b11	-0.409396	0.00035002	-0.504397	0.00222175
Wbp2	0.342703	0.000355633	0.252698	0.00519043
Cebpb	0.287432	0.000359862	0.595879	6.59917e-06
Rab11fip5	-0.295289	0.000360715	-1.19786	9.18096e-10
Kdelr2	-0.486091	0.000362322	0.502389	0.000535597
Il10ra	-0.309056	0.000364506	-1.45597	9.49901e-11
St6galnac4	0.44397	0.000365516	0.833579	0.00158622
Chmp7	0.326408	0.000376404	0.333708	0.00112765
Lrrc33	-0.331492	0.000378875	-0.304585	0.00265702
Trip10	0.492726	0.000403634	0.334934	0.00463198
Pparg	0.430194	0.000405946	1.04122	3.27415e-07
Slc11a1	-0.390707	0.000414109	0.395391	0.00308482
Ifi35	-0.446663	0.000414339	-1.16139	2.11833e-07
Rabggtb	0.328504	0.000429408	0.344739	0.00192816
Klc4	0.352178	0.000429504	-0.313332	0.00371657
Unc93b1	-0.537715	0.000429858	-0.726006	4.52129e-06
Prrc1	0.265954	0.000433065	0.818357	1.20932e-07
Vps41	-0.36324	0.000437288	-0.615391	0.000235557
Snx18	0.273625	0.000446297	0.433271	0.00157046
Pmf1	-0.378622	0.000452051	-0.545864	0.000206573
Asf1b	-0.465731	0.000457224	-0.745693	0.000748891
Pdlim2	-0.348686	0.000467989	-0.493635	0.00759049
Qtrt1	0.407161	0.000471682	0.83404	0.000235756
Phka2	0.366656	0.000471873	-0.419546	0.00164906
Cox6b1	-0.322363	0.000482201	-0.323197	0.00718071
Zfp710	-0.305526	0.000488037	-0.403361	0.000682769
Ahnak	0.270082	0.00048988	-0.446899	0.00014289
Gngt2	0.402827	0.000492269	0.897448	6.39931e-07
Hsd17b10	0.369108	0.000499336	0.448479	0.000491739
Gstp1	-0.320785	0.000527139	0.651366	9.67945e-06
Senp2	0.347004	0.000529338	0.285234	0.00398339
Gsdmdc1	-0.351131	0.000533371	-0.65473	0.000144307
Pik3r6	-0.309202	0.000537242	-0.78395	0.000251755
Rmnd5b	-0.369835	0.000548061	-0.676243	0.00016306
Exoc4	-0.300469	0.00054865	-0.556065	0.000216432
Sort1	-0.417328	0.0005618	0.594765	0.000455633
Xpnpep1	0.277002	0.000564925	0.261935	0.00907958
Ifitm1	-0.352634	0.000573948	-1.20289	1.02571e-05
Usp6nl	0.32394	0.000575899	0.591928	5.76901e-05
Zkscan14	-0.314275	0.000577887	-0.536522	3.97277e-06
AU014645	0.270571	0.000596774	0.510817	0.000156334
Plcl2	-0.270532	0.000598644	-0.471159	0.000234166
Rae1	0.314303	0.000600317	0.485189	0.00555734
Dennd2a	0.370515	0.000626381	0.37559	0.00500944
Tlr6	-0.258348	0.000630652	-0.467232	0.000205191
Sf3b3	0.307218	0.000630859	0.439876	0.000473661
Map3k14	-0.367596	0.000632266	-0.884576	5.18905e-06
0610010K14Rik	-0.424775	0.000635695	-0.401036	0.00752371
Nupr1	0.338647	0.000636218	0.491676	0.000659019
Arrdc4	0.286005	0.000664928	0.528736	0.000125638
Cib2	-0.394609	0.000676666	-0.782602	3.82105e-06
Rela	-0.265149	0.000684883	-0.35255	0.000794505
Tcf4	-0.300458	0.000685623	-0.929829	4.75544e-06
Pld4	-0.312813	0.000699333	-0.429633	0.000110959
Lrrc8d	0.288817	0.000700206	0.703724	7.87585e-07
Ipo4	0.402532	0.000741308	0.772578	5.25388e-05
Pou2f2	-0.321061	0.000742939	-1.24279	2.68254e-08
Ccdc23	-0.310788	0.000744898	-0.453889	0.00140317
Ranbp10	0.32188	0.000747846	-0.370681	0.00123683
Etfb	-0.290842	0.000753882	0.67089	1.1753e-05
Bcl3	-0.385264	0.000753882	-0.674303	0.000117161
Eif1a	0.296204	0.000759216	1.0481	2.59083e-08
Cul7	0.275269	0.000760363	-0.425953	0.00843838
Rpa1	-0.305248	0.00077127	-0.321218	0.00399464
LOC100046608	0.368434	0.000772171	0.624876	0.000333581
LOC100044566	0.305044	0.000779119	-0.566051	0.000840437
Dapk1	0.357606	0.000791167	0.486839	0.00429152
Dpp8	0.281144	0.000797213	0.299616	0.00745987
Slc41a2	0.321318	0.000797893	0.329285	0.00998175
Cyth4	-0.306988	0.000797893	-0.53586	0.000663013
Dmtf1	0.331051	0.000801104	0.348556	0.00131493
Uaca	0.299791	0.00082124	-0.349552	0.00458038
G3bp2	-0.362796	0.000830862	-0.52048	0.00150162
1110007L15Rik	0.299531	0.000853221	0.530756	1.56854e-05
Ift81	-0.294005	0.000855706	-0.916937	6.89232e-06
Ergic3	-0.369703	0.000866332	-0.664176	9.40079e-05
Tprkb	0.411492	0.000902294	0.508406	0.000543318
Slc35b2	-0.292828	0.000922427	-0.434861	0.000211142
Hipk1	0.352621	0.000933514	0.475219	0.000554293
Trim45	0.418702	0.000933514	0.496711	0.00367503
Taldo1	0.288379	0.000951859	0.553521	1.3316e-05
0910001A06Rik	-0.376526	0.000957926	-0.402688	0.00344105
Paox	-0.363881	0.000965695	-0.527028	0.000302762
Pip5k1a	0.342533	0.00097908	0.435351	0.000387183
Epb4.1l3	0.385093	0.000980559	1.50519	1.9971e-08
Matn1	-0.339785	0.000992327	-0.636688	0.00127866
Ap2s1	-0.318477	0.00100034	-0.323815	0.00429152
Irf1	-0.418828	0.00100821	-0.886448	0.00042724
Dhx33	0.262219	0.00101541	0.548626	0.0011824
Coro2a	0.270193	0.00102369	0.477372	0.00103895
Srm	0.347062	0.00103811	1.9217	5.33551e-09
Txndc5	0.306646	0.00105789	0.689723	1.93071e-06
Uspl1	0.275724	0.00106017	0.530848	5.42047e-05
Zfp653	0.345513	0.00106676	0.355961	0.00579118
Ap1s1	0.274514	0.00107422	0.473743	0.00186223
Ptprj	-0.368964	0.00108428	-0.571018	0.00101377
B230312A22Rik	0.350677	0.00108909	0.674561	1.2265e-05
Tmem106a	-0.367049	0.00111105	-0.504639	0.000596869
Txnrd1	0.492116	0.00111353	0.704999	0.00776785
Apbb1ip	-0.426734	0.00112084	-0.420824	0.00176828
Nol1	0.285755	0.00112675	1.10237	4.8675e-09
Ppp1ca	-0.379889	0.00113394	-0.408791	0.000402619
Arpc1a	-0.334783	0.00117048	-0.566612	0.000641574
Mocs1	-0.257278	0.00117726	-0.443392	0.000156656
6720456H20Rik	-0.290915	0.00120658	-0.640924	1.86016e-05
Mmp10	0.326174	0.0012085	-0.398045	0.00495343
Rexo2	-0.338688	0.00122409	0.504196	0.000752037
Vps37b	0.355059	0.00123689	0.36899	0.000596902
Map3k8	0.353232	0.00125234	-0.384386	0.00500374
Vcl	-0.331226	0.00127428	0.550652	0.000326439
Ppp3cc	-0.294392	0.00129391	0.404458	0.0036682
Hsd17b11	-0.347433	0.00133307	-0.482173	0.00373918
Ppme1	0.251945	0.00136461	0.382343	0.00231493
Fbxo28	0.268165	0.00136878	0.453617	0.000908205
Faf1	0.233549	0.00137602	0.48214	0.00017263
Psme2	-0.359502	0.00143351	-0.348578	0.00849028
Fcna	-0.410634	0.00146894	2.09556	1.8734e-09
Clock	0.31873	0.00151072	0.542465	3.28608e-05
Farsb	0.298123	0.00155776	0.848423	1.66424e-07
Sema4a	-0.4823	0.00157102	-1.14023	1.56854e-05
Tmem39a	0.364288	0.00158966	1.08854	7.68077e-08
D19Bwg1357e	0.303591	0.00163272	0.72768	1.26534e-06
Zranb3	0.382557	0.00163415	-0.411347	0.00176985
LOC100048721	0.288117	0.00164076	-1.27062	2.90941e-08
Golm1	0.265124	0.00165069	0.329245	0.00592588
Bckdha	-0.251523	0.00165666	-0.702248	1.32629e-06
Poldip2	0.279904	0.00165887	0.343204	0.00239374
Slc35c2	0.331711	0.00166958	0.803759	1.40131e-06
Ing3	-0.376236	0.00167233	-0.601801	1.82741e-05
Hmgn3	-0.412914	0.00167321	-0.650784	0.000777941
Ifngr2	-0.348338	0.00171735	-0.478893	0.00791698
Dbndd2	-0.264619	0.0017439	-0.305706	0.00743307
Atp6v1b2	0.273803	0.00175451	0.363084	0.00629879
Syvn1	0.253666	0.00178576	0.564459	6.9202e-06
Nfkbie	-0.368185	0.00182413	-1.07624	1.49295e-06
Cdc25a	0.30378	0.00184868	0.418383	0.0045938
Rangrf	0.303658	0.00188229	0.879291	2.55888e-06
1200002N14Rik	-0.354745	0.00189321	-0.512731	5.53587e-05
Trappc2l	0.2706	0.00189365	0.569439	1.4161e-05
P2rx4	-0.296707	0.00190614	-0.660689	0.000182175
Slc38a10	0.386709	0.00193708	0.695194	9.28382e-05
Zbtb43	0.285509	0.00196032	0.57577	0.00167172
Pros1	-0.355172	0.00196292	-1.15022	4.401e-09
Tsc22d2	0.25748	0.00196461	0.328524	0.00677114
Ttc33	-0.387159	0.00202839	-0.472477	7.34187e-05
Cox10	0.237664	0.00203951	0.53487	1.09591e-05
Serpinb6b	0.46696	0.00208207	1.5161	4.49001e-06
Gabarapl1	0.299657	0.0020822	0.587413	1.41774e-05
Upf2	0.284913	0.00208667	-0.336024	0.0029376
Dpp9	0.28289	0.00208667	0.391839	0.00630099
Zfp30	0.292043	0.00209384	-0.360748	0.00567814
Sh3bp1	-0.290026	0.00213012	-0.423589	0.00252509
Mum1	0.381717	0.00215864	-0.33703	0.00908918
Gemin4	0.238981	0.00219665	0.535151	0.000351328
Pqlc1	0.263198	0.0022248	-0.671415	1.12976e-05
Yif1b	0.294453	0.00229792	0.749242	5.98633e-06
Lxn	-0.34981	0.00232548	-0.598432	4.46368e-06
Tgif1	0.262794	0.00234364	0.531321	0.00469478
Rassf2	-0.279016	0.00234529	-0.641136	1.86551e-05
Samd8	0.34881	0.00241349	0.824883	5.563e-06
Gmppa	0.259469	0.00241706	0.70245	4.68951e-05
LOC100047800	-0.264744	0.00249649	-0.440429	0.000126691
Fem1c	0.262202	0.00251192	0.478875	0.00292337
Sec61b	-0.323686	0.00255176	0.29597	0.00240537
Nisch	0.299931	0.00255176	-0.466611	0.000382859
Iah1	-0.237599	0.00255821	-0.606752	0.000156028
Phlda3	-0.313517	0.00257182	-0.683069	0.000641694
Nde1	-0.26581	0.00257541	-0.304922	0.00795965
Spag9	0.293263	0.00259103	0.494687	0.00735271
Slc39a6	0.227913	0.00264537	0.475388	0.000149945
Slc11a1	-0.23995	0.0026589	0.630558	1.23955e-05
Vegfa	0.296538	0.0026785	3.63239	1.40881e-10
Tob1	-0.387397	0.00268997	-0.662279	0.000135919
Acbd3	0.243655	0.00269741	0.530186	2.08953e-05
Adar	-0.288767	0.00271768	-0.625666	0.00125292
Nosip	-0.249717	0.00273937	-0.750595	1.90014e-05
Rapsn	-0.360049	0.00274001	-0.773939	2.74335e-05
Serpina3g	-0.313464	0.00274012	-0.77707	0.00032829
Hspa2	-0.289992	0.00275539	-0.577862	0.000286468
Gsdmdc1	-0.278323	0.00276308	-0.793643	1.9027e-06
Pum2	0.24437	0.00277018	0.320216	0.00497171
Eng	-0.274599	0.00279568	-0.591708	0.000249037
Vezt	0.473092	0.00282804	0.468771	0.00841586
Spc25	-0.340136	0.00284675	-0.561212	0.00161228
Pltp	-0.2969	0.00289814	-0.533603	0.00935892
LOC100047009	0.252087	0.00290054	0.647945	0.00167172
Riok3	0.279002	0.00294419	0.291561	0.00623075
Acot7	-0.308118	0.00309574	-0.446515	0.00107544
Pik3ap1	-0.373339	0.0031842	-1.09532	6.35071e-05
Manba	0.304658	0.00320632	-0.535055	9.37608e-05
Ikbkg	0.304615	0.00330164	0.468386	0.000233898
Senp7	-0.299144	0.00331991	-0.564615	1.5707e-05
Chchd4	0.268735	0.00336685	0.926465	1.41449e-07
Prdx2	-0.285018	0.00343099	-0.35664	0.00771058
LOC100045040	-0.22961	0.00343461	-0.508267	0.00551831
Hyou1	0.283406	0.00344141	0.852524	1.68948e-06
Keap1	0.313766	0.003452	-0.382106	0.00950014
LOC100046775	-0.293951	0.00346063	-0.394039	0.00223985
Snx5	-0.329504	0.00349999	-0.852224	0.0011824
Clock	0.359407	0.00350117	0.443692	0.00749103
Esd	0.266578	0.00350558	1.02598	1.27827e-07
Insl6	0.292209	0.00354583	0.491386	0.000232407
BC028528	-0.368229	0.00356673	-0.783244	0.00588579
Enpp1	0.227033	0.00359746	0.428869	0.000775515
Unc119b	0.430539	0.00363227	0.445483	0.00165293
C2	-0.306632	0.00363923	-0.62442	0.00120654
Gnpda1	-0.384303	0.0036734	-0.496328	8.99528e-05
Dusp22	-0.26688	0.0036912	-0.789777	1.19317e-06
Cxcl4	-0.361173	0.00372896	0.807784	1.30326e-05
Tmem167	-0.285846	0.00381309	0.423501	0.0026189
Hint2	-0.234803	0.00398407	-0.384999	0.00123927
Rad54l	-0.308231	0.0040214	-0.80991	7.67083e-06
Lysmd1	0.356415	0.00402804	0.659498	0.000156735
Ube2l6	-0.46454	0.00410221	-1.2787	2.06472e-08
2410022L05Rik	0.276814	0.00430066	0.434751	0.00035011
Ascc2	0.336757	0.0043503	0.349175	0.00347547
Atp6v0e	0.288003	0.00443058	0.277522	0.00490438
Plxnd1	-0.297921	0.00447776	-0.676245	0.000151228
Scarb1	-0.363024	0.00451269	-0.582446	0.00248903
Tpd52l2	-0.253055	0.00455468	-0.550779	9.02523e-05
Sdad1	0.259787	0.00458057	0.45431	0.000110676
Atp2a2	0.284188	0.004587	0.336052	0.00600692
Psmd10	-0.30132	0.00463056	-0.429138	0.000374372
Psmd10	-0.380743	0.00464332	-0.55185	0.000249037
Ccl4	0.367697	0.00464799	0.932221	3.03412e-05
Kctd2	0.225803	0.00465784	-0.428365	0.000392223
Ube1l	-0.295153	0.00497992	-1.2379	3.59904e-08
Gpr108	-0.313162	0.00500644	-0.427299	0.00441374
Cep68	-0.285923	0.0051416	-0.453516	0.000564684
Copa	0.223524	0.00528849	0.403598	0.00150409
Mgll	0.440619	0.00538226	1.74928	3.06679e-06
Map1lc3b	-0.277035	0.00539947	-0.574017	0.000746141
Sertad3	-0.249144	0.00541192	-0.553106	8.95154e-05
Fam110a	-0.278339	0.00541387	-0.806085	7.42381e-05
Bcor	-0.228236	0.00544673	-0.482322	0.000831442
Adck1	0.249562	0.00553176	0.463435	8.00578e-05
Tnfrsf13b	-0.393673	0.00556625	-0.446657	0.00699956
Tmem71	-0.238253	0.00578757	-0.82194	3.48294e-06
BC087945	-0.23791	0.00588423	-0.354594	0.00402578
Csf3r	-0.247949	0.00588423	-0.50134	0.00162877
Alkbh7	0.277999	0.00588423	0.566619	0.000973316
Mettl9	-0.351713	0.0059002	0.614589	2.11761e-05
Mars2	0.311807	0.00597754	0.549531	0.00293144
Arih1	0.210197	0.00602313	0.477032	0.0022798
Syn1	0.252697	0.00607069	0.412408	0.00745987
LOC621823	-0.288337	0.00619597	-0.611895	0.000199587
Mylip	0.270759	0.00624266	0.631015	0.00158059
Eif3b	0.213289	0.0062545	0.642136	6.81391e-05
Wdr1	-0.236087	0.00626812	0.52517	5.42047e-05
Cyb5r1	0.289386	0.00647036	0.682602	0.000144554
BC002199	0.207147	0.00654974	0.260107	0.00672113
Mpv17	0.281401	0.00657425	0.353663	0.00253065
Phkb	-0.34181	0.00673632	-0.363386	0.00266265
Nek6	0.307903	0.00676953	0.5591	0.00204798
Dclre1c	-0.249251	0.00687414	-0.854133	4.26366e-05
Usf1	-0.297811	0.00713735	-0.610496	0.00060734
Olfm1	-0.229887	0.0071626	-0.784844	1.42969e-05
Sirpa	-0.334854	0.00726979	-0.772357	0.000203374
Paox	-0.322296	0.00729316	-0.814531	4.26366e-05
Tm2d3	-0.264654	0.0073049	-0.481817	0.00478763
Prpf3	0.237212	0.0073103	0.333568	0.00214051
LOC100040573	0.260518	0.00731916	0.411962	0.00807313
Tmem110	-0.231136	0.0073507	-0.661539	1.98473e-05
Batf2	-0.373977	0.00744257	-0.546994	0.00418168
Nfrkb	0.233391	0.00744257	0.425349	0.00759136
LOC100044190	-0.232915	0.00744833	-1.06006	5.63166e-07
Gpn3	-0.239258	0.00749066	-0.368888	0.0091318
Tcf12	0.203119	0.00752347	0.514287	0.000461523
Pcyt2	0.250229	0.00756102	-0.521665	0.000820392
Oaz2	-0.349303	0.00757103	-0.525075	7.19581e-05
Ncl	-0.314378	0.00760524	0.36248	0.00261944
Nt5c3l	-0.278732	0.00760773	0.457992	0.0072725
Cenpa	-0.320106	0.00761638	-0.62803	0.000176664
Trps1	-0.288352	0.00778079	-0.435318	0.00567548
Ptgs1	-0.271764	0.00784185	0.641546	6.68448e-05
Fbxo3	-0.278105	0.00790271	-0.500864	0.000808975
Hvcn1	0.220714	0.00790971	0.482334	0.000209675
Exoc3	-0.225916	0.00799355	-0.339548	0.00153202
Scotin	-0.281739	0.00802221	-0.310768	0.00726913
Ccdc28a	-0.245917	0.00803693	-0.729986	0.00124487
Ppic	-0.404296	0.00806019	-0.500215	0.00240552
Rsad2	0.23401	0.00809473	-0.776059	8.5814e-05
Sdc1	0.393479	0.00811841	1.74706	2.53625e-06
Calm3	-0.218956	0.00813003	-0.3333	0.003407
Lpcat3	0.226246	0.00830936	0.527175	0.00372729
Mapkapk2	-0.2219	0.00844971	-0.372688	0.00112993
Relb	-0.257414	0.00845779	-0.455381	0.00445137
Nol14	0.322057	0.00855727	0.51116	0.00576637
Gpr84	-0.238518	0.00861268	-0.780141	0.000919907
Ncapg2	-0.287518	0.00862861	-0.965342	2.68301e-06
Polr3e	0.258879	0.0088088	0.609906	0.00239172
Khk	-0.186944	0.0088163	-0.415629	0.00101683
Pick1	0.224473	0.00886013	-0.378356	0.00366659
Gtrgeo22	-0.288668	0.00886013	-0.558189	0.000536587
Sae1	0.192887	0.00897393	0.370232	0.00251304
Akr7a5	-0.253146	0.00910362	-0.43184	0.00327029
Oas3	-0.259306	0.0091381	-1.8057	1.79556e-07
Ubl5	-0.28899	0.0091956	-0.303028	0.00239573
Uhrf2	0.218178	0.00960604	0.401159	0.00421934
Rassf4	-0.214232	0.00962518	-1.25807	2.48424e-07
Fam110a	-0.242013	0.0097137	-0.686589	3.85349e-05
Wdr5	0.217155	0.00976222	0.424435	0.00300516
Rrp9	0.273551	0.00999832	1.0884	3.04896e-07
