# Supplementary material for: Transcriptome Analysis of Genes Regulated by Cholesterol Loading in Two Strains of Mouse Macrophages Associates Lysosome Pathway and ER Stress Response with Atherosclerosis Susceptibility
Source: PLoS One. 2013 May 21;8(5):e65003. doi: 10.1371/journal.pone.0065003 (PMC3660362; doi:10.1371/journal.pone.0065003)
Supplement: Table S8 — Significant transcripts for cholesterol loading effect, with promoter regions 2 Kb to +2 Kb from the start site of transcription containing the motif KATCACCCCAC, which matches annotation for SREBF1: sterol regulatory element binding transcription factor 1. (XLS) [file pone.0065003.s010.xls]

## Sheet: Sheet1
Table S8: Significant transcripts for cholesterol loading effect, with promoter regions 2Kb to +2Kb from the start site of transcription containing the motif KATCACCCCAC,
	which matches annotation for SREBF1: sterol regulatory element binding transcription factor 1.
Experiment 1 samples					Experiment 2 samples
Gene Symbol	Log2Fold Change	P.Value	FDR Adjusted P-Value		Gene Symbol	Log2Fold Change	P.Value	FDR Adjusted P-Value
Hyal1	2.25821	5.6759e-19	5.87519e-16		Mef2c	-1.47642	2.2603e-12	3.69048e-10
Coro1a	-1.39571	1.58209e-15	2.37722e-13		Mef2c*	-1.38044	7.63437e-12	8.58435e-10
Mef2c	-1.2269	8.17809e-14	5.86055e-12		Coro1a	-1.18382	1.31904e-10	7.6691e-09
Coro1a*	-1.00109	1.09837e-13	7.69356e-12		Dpysl2	-0.99562	9.4511e-10	3.83155e-08
Coro1a*	-1.27445	2.17361e-13	1.38694e-11		Coro1a*	-0.8636	5.41091e-09	1.59635e-07
Mef2c*	-0.710472	8.28164e-10	1.66634e-08		Zfp36l1	-0.887794	8.6199e-09	2.36185e-07
Zfp36l1	-0.749135	1.51236e-09	2.79547e-08		Hyal1	1.28503	1.02587e-08	2.7539e-07
Zfp36l1*	-0.764354	2.7957e-08	3.38958e-07		Zfp36l1*	-1.13924	4.73536e-08	9.66451e-07
Rhog	-0.688816	1.40518e-06	1.0235e-05		Mef2c*	-1.04015	1.46782e-07	2.48861e-06
Baz2a	0.443707	4.48567e-06	2.81404e-05		Cebpb	0.595879	4.72832e-07	6.59917e-06
Gnas	-0.527796	1.2536e-05	6.80962e-05		Coro1a*	-0.729367	6.56768e-07	8.64974e-06
Gnas*	-0.439051	4.37726e-05	0.000200007		Coro1a*	-0.72447	1.3363e-06	1.5707e-05
Cebpb	0.287432	8.65661e-05	0.000359862		Prkd2	-0.562997	1.73492e-06	1.95264e-05
Zfyve1	0.327002	0.000132056	0.000522251		Rhog	-0.674455	2.59612e-06	2.74806e-05
Pacsin3	0.343649	0.000475796	0.00158417		Gnas	-0.426244	6.59214e-05	0.00042795
Ktn1	0.325681	0.000974822	0.0029229		Gnas*	-0.486347	7.49275e-05	0.000478084
					Zfp36l1*	-0.819483	9.97327e-05	0.000609597
					Srebf2	-0.417527	0.000293702	0.00154009
					Dpysl2*	-0.44813	0.000447383	0.00218898
					Morf4l2	0.341788	0.000832686	0.0036682
					Eif5a	0.382365	0.00131584	0.00538027
* Multiple probes
Overlapping genes between the two datasets are shown in bold.
