# Supplementary material for: Transcriptome Analysis of Genes Regulated by Cholesterol Loading in Two Strains of Mouse Macrophages Associates Lysosome Pathway and ER Stress Response with Atherosclerosis Susceptibility
Source: PLoS One. 2013 May 21;8(5):e65003. doi: 10.1371/journal.pone.0065003 (PMC3660362; doi:10.1371/journal.pone.0065003)
Supplement: Table S10 — Genes with a significant strain-cholesterol loading interaction effect in experiment 1. Strength of loading interaction effect on fitted model (with direction relative to expected DBA/2 response to cholesterol loading). (XLS) [file pone.0065003.s012.xls]

## Sheet: Sheet1
Table S10: Genes with a significant strain-cholesterol loading interaction effect in experiment 1
Strenth of loading interaction effect on fitted model (with direction relative to expected DBA/2 response to cholesterol loading)
Gene Symbol	Log2Fold Change	P.Value	FDR Adjusted P-Value
Slamf9	2.59553	1.18652e-15	1.10536e-11
1810008K03Rik	-2.67843	4.25803e-15	1.98339e-11
Trib3	-2.30476	1.27472e-14	3.95844e-11
Vwf	-2.07699	2.31049e-14	5.12478e-11
Gja1	1.82564	2.75053e-14	5.12478e-11
Tgfbi	1.37429	3.35247e-14	5.20526e-11
Dok2	1.37131	1.0323e-13	1.37384e-10
Gadd45a	-1.47234	1.46778e-13	1.70923e-10
Gdf15	-1.67972	1.85382e-13	1.72702e-10
Dner	1.74726	1.79017e-13	1.72702e-10
F730004D16Rik	-1.50751	2.18999e-13	1.79204e-10
Fpr1	1.97561	2.30834e-13	1.79204e-10
Il7r	-1.84141	2.79274e-13	2.00132e-10
Cxcl14	1.65802	5.57191e-13	3.46053e-10
P2ry13	1.87716	5.30582e-13	3.46053e-10
Mlp	1.49278	7.80803e-13	4.54622e-10
Hyal1	-1.62041	9.17805e-13	5.02957e-10
Ccnd1	1.23827	1.04417e-12	5.11975e-10
2810405K07Rik	1.36013	1.03101e-12	5.11975e-10
Ssb4	-1.69026	1.24638e-12	5.80565e-10
Asns	-1.48201	1.32845e-12	5.89326e-10
Atf5	-1.31727	1.67214e-12	7.08076e-10
Cldn11	-1.55808	1.76607e-12	7.15335e-10
Ms4a6c	1.59634	2.0814e-12	8.0793e-10
2310044G17Rik	-1.14721	2.31204e-12	8.6156e-10
Slc6a9	-1.42169	2.4312e-12	8.71119e-10
2310016C08Rik	-1.42205	3.3918e-12	1.17029e-09
Kif3a	-1.49875	3.75845e-12	1.25049e-09
BC049354	1.57056	6.046e-12	1.94223e-09
Eno2	-1.67038	6.8036e-12	2.0449e-09
Irak3	1.3914	6.80463e-12	2.0449e-09
Ppap2b	-1.73017	7.31039e-12	2.12824e-09
2510004L01Rik	-1.28523	9.01914e-12	2.54613e-09
Uhrf1	1.70574	1.09744e-11	2.92107e-09
Ctla2b	1.71402	1.08759e-11	2.92107e-09
Bteb1	-1.39943	1.23927e-11	3.20695e-09
AI586015	1.71115	1.29258e-11	3.25451e-09
Neurl	1.30609	1.40771e-11	3.45111e-09
Siat10	1.28688	1.47115e-11	3.51416e-09
Gprc5b	-1.56277	1.60436e-11	3.69768e-09
Ppap2b	-1.49918	1.66705e-11	3.69768e-09
B130052G07Rik	-1.10177	1.63213e-11	3.69768e-09
Igfbp4	1.23225	1.77709e-11	3.78419e-09
Ch25h	1.79889	1.78729e-11	3.78419e-09
Sqstm1	-1.16969	2.22057e-11	4.59708e-09
Fpr-rs2	1.40151	2.30479e-11	4.6677e-09
Igfbp4	1.28819	3.71424e-11	7.3621e-09
Tgfbi	1.34201	4.30822e-11	8.36154e-09
Gpnmb	-1.33491	4.72446e-11	8.80262e-09
Upp1	1.44569	4.6839e-11	8.80262e-09
Sesn1	1.25573	5.126e-11	9.36349e-09
Ccnd1	1.45712	5.78588e-11	1.03656e-08
Ctsc	1.03617	7.7456e-11	1.36147e-08
Jun	-1.15658	8.41228e-11	1.45127e-08
Ccnd1	1.47064	8.78939e-11	1.48876e-08
Lhfpl2	-1.19861	9.21754e-11	1.5065e-08
Aif1	1.50273	9.17178e-11	1.5065e-08
Slc6a8	-1.10577	1.08708e-10	1.70607e-08
Adrb2	0.940159	1.0988e-10	1.70607e-08
S100a8	1.84392	1.09497e-10	1.70607e-08
9930117H01Rik	-1.30369	1.11741e-10	1.70652e-08
Pdcd1lg1	-1.10071	1.18281e-10	1.77727e-08
1810045K06Rik	-1.03501	1.3568e-10	2.00634e-08
Tnfaip3	-1.23518	1.38139e-10	2.01079e-08
Tnfaip2	-1.2839	1.46102e-10	2.09398e-08
Mmd	1.06601	1.49838e-10	2.11499e-08
Cxcl14	1.5769	1.81464e-10	2.52317e-08
Ndrg1	-1.24276	1.98566e-10	2.72036e-08
Ccl4	-1.57075	2.03781e-10	2.75135e-08
Eif2c2	-1.05538	2.20652e-10	2.93657e-08
1500041B16Rik	-1.40665	2.29145e-10	3.00664e-08
Ms4a6b	1.32804	2.68029e-10	3.468e-08
Trib3	-0.978212	2.90273e-10	3.70436e-08
Npy	-1.01708	3.0108e-10	3.79035e-08
Lrp12	-1.1246	3.12643e-10	3.83234e-08
Hk3	-1.02971	3.10306e-10	3.83234e-08
Ndrl	-1.16747	3.69778e-10	4.41648e-08
Gpr65	1.28861	3.65926e-10	4.41648e-08
P2ry6	0.94892	3.82807e-10	4.51421e-08
Iap	-0.950348	3.99575e-10	4.65305e-08
Treml1	-1.134	4.31922e-10	4.96764e-08
Kif3a	-1.296	4.63352e-10	5.26413e-08
Mcm5	1.27235	4.86332e-10	5.45864e-08
Notch4	1.13606	5.25388e-10	5.82681e-08
Flrt2	-1.22983	6.91333e-10	7.577e-08
Tulp4	-0.869857	7.16819e-10	7.76498e-08
C530043K16Rik	-1.55999	7.31978e-10	7.83805e-08
BC004728	1.05826	7.4579e-10	7.8952e-08
Gpr18	1.63628	7.57103e-10	7.92491e-08
1200006F02Rik	0.956038	8.30257e-10	8.59408e-08
Coro1a	1.17843	8.75089e-10	8.9586e-08
Il21r	1.03676	8.89923e-10	9.01143e-08
Rora	-0.976986	9.08368e-10	9.0993e-08
Cpeb1	-0.914619	9.98173e-10	9.78839e-08
Clec4a3	1.1278	9.95467e-10	9.78839e-08
Ddit3	-1.03682	1.04713e-09	1.00568e-07
Coro1a	0.886825	1.04313e-09	1.00568e-07
Tcirg1	-1.03947	1.42106e-09	1.35088e-07
Anpep	-0.86031	1.57549e-09	1.48255e-07
Cxcl13	1.73574	1.63702e-09	1.52505e-07
BC062650	-1.21742	1.68847e-09	1.55741e-07
Ccnd1	1.47998	1.74213e-09	1.59114e-07
Fcho1	-1.03362	1.97168e-09	1.78332e-07
Gadd45g	-1.05554	2.12868e-09	1.90681e-07
H2-Ab1	1.09212	2.25753e-09	2.00296e-07
BC025833	-0.952606	2.41646e-09	2.12375e-07
Tst	-1.09308	2.58002e-09	2.2463e-07
9530020G05Rik	-0.820274	3.09736e-09	2.64725e-07
Ehd1	1.01715	3.07895e-09	2.64725e-07
0610008A10Rik	-1.20205	3.42325e-09	2.68093e-07
4933431N12Rik	-0.945938	3.42455e-09	2.68093e-07
6530401C20Rik	-0.940105	3.30517e-09	2.68093e-07
Hal	-0.897169	3.16722e-09	2.68093e-07
Atf4	-0.861526	3.20255e-09	2.68093e-07
Slc7a5	-0.830561	3.30298e-09	2.68093e-07
AA407930	-0.769196	3.24844e-09	2.68093e-07
Smpdl3b	0.820512	3.38375e-09	2.68093e-07
Marcks	0.858919	3.35657e-09	2.68093e-07
Aif1	1.51549	3.35041e-09	2.68093e-07
Mgmt	0.893796	3.61996e-09	2.81029e-07
Tcirg1	-1.24978	3.70661e-09	2.85378e-07
Acaca	0.750106	3.88454e-09	2.92342e-07
Lcn2	0.962624	3.86987e-09	2.92342e-07
Cd52	1.43525	3.89119e-09	2.92342e-07
Ak1	0.943006	4.1413e-09	3.08643e-07
Myd116	-1.20826	4.40863e-09	3.25959e-07
Rhov	-1.09714	4.48023e-09	3.28645e-07
Hsd3b7	-0.779573	4.70958e-09	3.40112e-07
1810009M01Rik	1.45684	4.67517e-09	3.40112e-07
Fh1	1.22235	4.98766e-09	3.57423e-07
BC003324	-0.921368	5.1367e-09	3.65294e-07
Tnfrsf26	-0.923418	5.49759e-09	3.87997e-07
Pim3	-0.819015	5.5975e-09	3.89152e-07
Itgam	1.02788	5.57419e-09	3.89152e-07
Gig1	-0.889751	5.64758e-09	3.89725e-07
6720425G15Rik	-0.765682	5.70283e-09	3.90644e-07
Ly6a	0.993775	6.12765e-09	4.1668e-07
LOC629605	0.79107	6.47529e-09	4.37129e-07
Elk3	0.852537	6.60625e-09	4.42761e-07
Lrpap1	-0.70249	6.77584e-09	4.50884e-07
Pald	1.2719	7.22874e-09	4.7761e-07
Acsl1	-0.85153	7.28104e-09	4.77677e-07
1110017D15Rik	-1.00719	7.59398e-09	4.94724e-07
Glrx1	1.57429	8.0843e-09	5.23009e-07
Clecsf9	-0.977383	8.21099e-09	5.27542e-07
Large	-1.0008	8.34628e-09	5.32561e-07
Ell	-0.736643	8.41315e-09	5.33176e-07
2210010N04Rik	-1.46674	8.78357e-09	5.5289e-07
Fignl1	0.910576	8.85522e-09	5.53659e-07
Aqp9	-0.935519	9.22522e-09	5.6254e-07
Coro1a	0.893295	9.23879e-09	5.6254e-07
Cbr2	1.02687	9.17119e-09	5.6254e-07
Hist1h4k	1.24064	9.13809e-09	5.6254e-07
Vamp4	-0.905644	9.83714e-09	5.95083e-07
Ccl4	-1.28129	1.03548e-08	6.18369e-07
4833414E09Rik	-1.13156	1.03396e-08	6.18369e-07
Clecsf9	-1.22354	1.06674e-08	6.32981e-07
C730049P21	-1.03192	1.09969e-08	6.46563e-07
Dtx3	-0.952719	1.10351e-08	6.46563e-07
LOC621954	0.892377	1.14348e-08	6.65793e-07
4732481H14Rik	-0.849688	1.18209e-08	6.83995e-07
Wbscr5	-0.842631	1.25983e-08	7.24478e-07
Ccl3	-1.18977	1.44382e-08	8.25194e-07
2900024D24Rik	0.884311	1.54498e-08	8.77622e-07
Fcgr1	0.934376	1.55917e-08	8.80319e-07
Adam19	1.19889	1.58679e-08	8.90513e-07
Ccrk	-0.720972	1.68141e-08	9.37967e-07
2310057H16Rik	0.967189	1.72177e-08	9.5476e-07
Impact	-0.989282	1.79803e-08	9.91153e-07
Rai14	-0.766683	1.82422e-08	9.99675e-07
Gas7	0.783486	1.87196e-08	1.01983e-06
Mcm7	0.805553	1.89849e-08	1.02567e-06
Tk1	1.23869	1.90469e-08	1.02567e-06
4930431B09Rik	-0.99202	2.09153e-08	1.11981e-06
Sphk1	-1.42321	2.15141e-08	1.13878e-06
Daf1	1.06866	2.144e-08	1.13878e-06
Xylt1	-1.00308	2.20358e-08	1.1598e-06
Phxr4	-1.10996	2.29914e-08	1.2033e-06
Msr2	1.67291	2.33725e-08	1.21641e-06
Mef2c	0.897858	2.40902e-08	1.2468e-06
Lzp-s	1.09922	2.54786e-08	1.31137e-06
Bhlhb2	-0.909258	2.64296e-08	1.33814e-06
Drr1	-0.80993	2.61496e-08	1.33814e-06
C1qb	0.965685	2.62877e-08	1.33814e-06
Snx2	0.783013	2.78313e-08	1.39396e-06
F630022B06Rik	1.08054	2.77246e-08	1.39396e-06
Gstm1	-0.767599	2.82451e-08	1.39963e-06
Arhgap4	0.783754	2.81143e-08	1.39963e-06
Fkbp11	-0.767216	2.93409e-08	1.44624e-06
Slc38a2	-1.04363	3.19109e-08	1.56464e-06
Plxna2	-0.917181	3.24735e-08	1.58389e-06
Trib3	-0.988896	3.51936e-08	1.70763e-06
Dio2	-1.21625	3.59414e-08	1.72593e-06
Cav1	1.18222	3.57713e-08	1.72593e-06
Gpr68	-0.933861	3.62048e-08	1.72966e-06
Cd14	0.828959	3.70278e-08	1.75995e-06
Atp2a3	-0.946981	3.76339e-08	1.76613e-06
B430214A04Rik	-0.673402	3.76158e-08	1.76613e-06
Clecsf5	0.886723	3.78196e-08	1.76613e-06
Mlp	1.18765	3.81055e-08	1.76613e-06
Mmp9	1.35084	3.79446e-08	1.76613e-06
Vps18	-0.781624	3.93854e-08	1.81641e-06
Sdccag33	-0.904578	4.0087e-08	1.83966e-06
Lrrc25	0.946494	4.27897e-08	1.95407e-06
Ebi2	1.1142	4.46726e-08	2.0301e-06
Hnrpdl	-0.952102	4.57081e-08	2.06707e-06
Plekhm2	-0.825191	4.60605e-08	2.07295e-06
AW549877	-0.814544	4.64065e-08	2.07848e-06
Fcrl3	0.66144	4.78186e-08	2.13147e-06
Numb	-0.72505	4.80977e-08	2.1337e-06
2610510D13Rik	0.841511	4.97395e-08	2.18572e-06
C1qg	0.866048	4.96825e-08	2.18572e-06
Ebi3	0.873125	5.66877e-08	2.47935e-06
Dab2	0.81994	5.77373e-08	2.51346e-06
Rbm5	-0.874099	5.88051e-08	2.54804e-06
Cnn2	0.870611	6.01651e-08	2.5949e-06
6030411F23Rik	0.915531	6.1794e-08	2.65287e-06
Rragd	-0.746731	6.35247e-08	2.70226e-06
Scamp5	0.882799	6.33018e-08	2.70226e-06
AI115600	-0.79239	6.40278e-08	2.71129e-06
BC022687	-1.02528	6.47105e-08	2.7278e-06
Vmd2	-0.981191	6.80305e-08	2.85483e-06
4833444G19Rik	-1.48353	6.87932e-08	2.87389e-06
Rac2	0.784637	7.03065e-08	2.924e-06
Ntsr1	0.746118	7.2861e-08	3.01677e-06
Padi2	-0.725192	7.41657e-08	3.0572e-06
Trim25	-0.88802	8.17041e-08	3.35311e-06
Tuft1	-0.703954	8.24485e-08	3.35411e-06
Tlr1	0.934935	8.2357e-08	3.35411e-06
Emr1	1.08097	8.74113e-08	3.54054e-06
Commd10	0.693636	8.78895e-08	3.5445e-06
Ctsk	-0.900083	9.19338e-08	3.69162e-06
F10	-1.18088	9.26877e-08	3.70592e-06
Gamt	0.703728	9.41371e-08	3.74778e-06
Gpnmb	-0.906952	9.71952e-08	3.85306e-06
Tcirg1	-1.15818	1.03335e-07	4.02791e-06
Erdr1	-1.01533	1.02794e-07	4.02791e-06
4933421G18Rik	-0.767975	1.02906e-07	4.02791e-06
Prc1	0.925001	1.03148e-07	4.02791e-06
Mthfd2	-0.819404	1.06919e-07	4.15023e-06
Wdr9	-0.700849	1.08492e-07	4.19381e-06
Erdr1	-0.966986	1.13246e-07	4.35951e-06
1700001C14Rik	-0.700398	1.18655e-07	4.54342e-06
Emp2	0.890711	1.18999e-07	4.54342e-06
B3galt3	0.856152	1.22337e-07	4.65181e-06
Slc1a4	-0.675355	1.26968e-07	4.80827e-06
4921501M20Rik	0.729788	1.28426e-07	4.84381e-06
Dot1l	-0.90573	1.29584e-07	4.86776e-06
Plekhm1	-0.705346	1.3018e-07	4.87052e-06
Htr2b	-0.7894	1.31893e-07	4.91488e-06
Arhgap17	-0.692152	1.32441e-07	4.91561e-06
Il7r	-1.13474	1.3597e-07	5.02659e-06
AL024069	0.822546	1.37008e-07	5.04493e-06
Sult1a1	1.08712	1.4134e-07	5.18393e-06
Rps6ka2	-0.681138	1.4266e-07	5.18851e-06
Lig1	0.688287	1.42654e-07	5.18851e-06
Trex1	0.809012	1.43135e-07	5.18851e-06
Dido1	-0.861081	1.51665e-07	5.47639e-06
BC027342	-0.695644	1.54149e-07	5.54461e-06
1810033B17Rik	0.845883	1.57336e-07	5.63748e-06
Cdkn1c	-0.877936	1.60897e-07	5.71796e-06
5830472M02Rik	0.732337	1.60284e-07	5.71796e-06
Mgl1	0.984745	1.61424e-07	5.71796e-06
Ltb4r1	1.01801	1.62786e-07	5.74439e-06
Gtpbp2	-0.756261	1.64372e-07	5.75671e-06
AA536743	-0.660988	1.64004e-07	5.75671e-06
Zfp292	-0.73594	1.70958e-07	5.94272e-06
Fgd2	0.868947	1.70388e-07	5.94272e-06
2310079N02Rik	0.627879	1.72665e-07	5.97972e-06
Slc7a8	0.648818	1.81953e-07	6.27806e-06
Ahrr	0.756362	1.84467e-07	6.34131e-06
Rin2	0.846092	1.86963e-07	6.40349e-06
Gch1	-0.793425	1.90401e-07	6.45008e-06
2310061N23Rik	0.804594	1.89791e-07	6.45008e-06
Vcl	0.828308	1.90199e-07	6.45008e-06
Olfr1425	0.825105	1.96532e-07	6.63366e-06
Map2k5	-0.755335	2.02004e-07	6.79374e-06
Hcls1	0.798723	2.14444e-07	7.18619e-06
Nedd4l	-0.869876	2.36348e-07	7.89182e-06
Cog3	-0.716054	2.40573e-07	7.97574e-06
Sec61a2	-0.667092	2.39734e-07	7.97574e-06
Slc9a1	-0.801399	2.4235e-07	8.00614e-06
D17H6S56E-5	0.800244	2.60183e-07	8.5649e-06
Aatk	-0.813948	2.64946e-07	8.69097e-06
9130404D14Rik	-0.757209	2.66369e-07	8.70698e-06
Avpi1	0.680265	2.73103e-07	8.89591e-06
Pter	0.671854	2.77551e-07	9.00928e-06
Fbxw7	-0.827871	2.82945e-07	9.13514e-06
Nktr	-0.713271	2.83389e-07	9.13514e-06
6330405H19	-0.66985	2.85452e-07	9.1699e-06
H3f3a	0.910287	2.88676e-07	9.24159e-06
Mlp	0.924763	2.92034e-07	9.31709e-06
Ceacam2	0.758717	2.93627e-07	9.33593e-06
Cysltr1	0.861871	2.9497e-07	9.34675e-06
Idb2	-0.906703	3.02973e-07	9.56778e-06
1110007F12Rik	-0.886957	3.05513e-07	9.6154e-06
Nr5a1	0.762299	3.11423e-07	9.76841e-06
4631422O05Rik	0.815583	3.15111e-07	9.85092e-06
Ddb1	-0.607472	3.19698e-07	9.9609e-06
Tnrc6	-0.770841	3.24499e-07	1.00768e-05
Tctex1	0.780535	3.26984e-07	1.0115e-05
Lyzs	0.791069	3.27903e-07	1.0115e-05
Marco	0.871949	3.30476e-07	1.01608e-05
0610008A10Rik	-0.870605	3.48467e-07	1.06787e-05
Atf3	-0.82789	3.53197e-07	1.07881e-05
Arfl4	0.738169	3.61871e-07	1.1017e-05
Cblb	-0.952392	3.696e-07	1.12156e-05
2810455F06Rik	-0.706692	3.7664e-07	1.13921e-05
Zfyve26	-0.686128	3.81558e-07	1.14664e-05
Rnase4	0.929345	3.80503e-07	1.14664e-05
9030416H16Rik	-0.677407	3.8614e-07	1.15668e-05
Alcam	-0.750552	3.90463e-07	1.16216e-05
Dscr1	-0.606297	3.9023e-07	1.16216e-05
0610040B21Rik	0.586126	3.9323e-07	1.16666e-05
Sgpp1	0.776875	3.94581e-07	1.16696e-05
Dcn	0.885354	4.30353e-07	1.26872e-05
Wdr7	-0.621201	4.35124e-07	1.27337e-05
1500010G04Rik	-0.618682	4.34523e-07	1.27337e-05
2310020F24Rik	0.73662	4.36029e-07	1.27337e-05
Pon3	0.776493	4.38181e-07	1.27565e-05
Gpr84	0.722354	4.5076e-07	1.30413e-05
0610011I04Rik	1.11277	4.4976e-07	1.30413e-05
BC021381	-0.785797	4.61676e-07	1.32338e-05
Mylc2b	0.603816	4.61607e-07	1.32338e-05
Cklfsf7	0.625477	4.58912e-07	1.32338e-05
5830434P21Rik	-0.723243	4.73025e-07	1.34761e-05
Cerk	-0.70397	4.72099e-07	1.34761e-05
Rgs11	-0.794062	4.7767e-07	1.3567e-05
2410042D21Rik	-0.691304	4.87955e-07	1.3817e-05
A930014K01Rik	-0.85336	5.07939e-07	1.43393e-05
D730049H07Rik	0.67012	5.12723e-07	1.44306e-05
Srrm2	-0.911442	5.19247e-07	1.45265e-05
Thy28	0.703012	5.18941e-07	1.45265e-05
Slamf7	-0.797537	5.30193e-07	1.47648e-05
Sat1	-0.675272	5.30937e-07	1.47648e-05
Csf2rb2	-0.690461	5.38217e-07	1.49227e-05
Aars	-0.564985	5.6453e-07	1.56058e-05
Kpnb3	-0.718577	5.71403e-07	1.57205e-05
3110031B13Rik	0.696686	5.72052e-07	1.57205e-05
Arhgap24	-1.02304	5.92313e-07	1.61909e-05
Mapk6	-0.688037	5.92645e-07	1.61909e-05
Tes	-0.730731	5.97876e-07	1.6286e-05
Mefv	0.688457	5.99709e-07	1.62883e-05
Stk11ip	-0.753644	6.19114e-07	1.67665e-05
4933421H10Rik	-0.88097	6.38243e-07	1.72344e-05
2410024A21Rik	-0.594901	6.42111e-07	1.72887e-05
Atp6v1c1	-0.724828	6.45347e-07	1.73258e-05
Hspa5bp1	-0.770651	6.58928e-07	1.76396e-05
Mrc1	0.643747	6.63615e-07	1.77141e-05
Ogt	-0.762645	6.72057e-07	1.78373e-05
Abca9	0.799473	6.71821e-07	1.78373e-05
Hsd17b12	0.784332	6.89008e-07	1.82352e-05
1200009I06Rik	-0.893699	6.99384e-07	1.84574e-05
Lzts2	-0.670226	7.10649e-07	1.87017e-05
Adam9	0.716963	7.13543e-07	1.8725e-05
Bst1	0.92916	7.18645e-07	1.88059e-05
Rragc	-0.708003	7.27768e-07	1.88855e-05
9530090G24Rik	-0.604054	7.263e-07	1.88855e-05
Obrgrp	0.602292	7.24174e-07	1.88855e-05
Tmem24	-0.60506	7.30912e-07	1.89144e-05
E330018D03Rik	-0.763387	7.37685e-07	1.90368e-05
Dst	-0.708121	7.50776e-07	1.93211e-05
Ugt1a9	0.595484	7.646e-07	1.95778e-05
Cdc2a	0.888985	7.64953e-07	1.95778e-05
Irf5	0.555753	7.85256e-07	2.00423e-05
Pkp4	-0.793969	7.87688e-07	2.00494e-05
Cnot4	-0.742646	7.96178e-07	2.02103e-05
Mbc2	-0.643378	8.05201e-07	2.03838e-05
Cd59a	0.710662	8.11885e-07	2.04973e-05
2410002F23Rik	-0.680305	8.30522e-07	2.09112e-05
Prss11	-0.659516	8.59731e-07	2.15883e-05
Igf2r	-0.765221	8.65075e-07	2.1606e-05
Emb	0.711149	8.64437e-07	2.1606e-05
Ccr5	0.962002	8.79718e-07	2.1913e-05
Olfml3	1.00013	9.12721e-07	2.26744e-05
5830446M03Rik	0.607662	9.20026e-07	2.27951e-05
B230312C02Rik	-0.68091	9.31593e-07	2.30205e-05
E130113K22Rik	-0.816764	9.42142e-07	2.32196e-05
2810441C07Rik	0.67536	9.46086e-07	2.32552e-05
Clec4a3	0.909869	9.54281e-07	2.3395e-05
Snx3	0.97342	9.67903e-07	2.36666e-05
5830407P18Rik	-1.04631	9.98714e-07	2.43561e-05
Clm3	0.764603	1.01196e-06	2.46147e-05
Tnnc1	0.556687	1.01772e-06	2.46904e-05
Vegfc	0.613877	1.0367e-06	2.50854e-05
Cd84	-0.679326	1.04124e-06	2.51301e-05
4930542G03Rik	0.541573	1.06481e-06	2.56324e-05
BB128963	-0.627835	1.06931e-06	2.56743e-05
Akap9	-0.758646	1.09013e-06	2.61071e-05
Agpat3	0.642576	1.1063e-06	2.64264e-05
Clic1	0.655248	1.12541e-06	2.68142e-05
2610007K22Rik	-0.606284	1.14213e-06	2.71431e-05
Nfat5	-0.65941	1.16356e-06	2.7582e-05
A130052D22	-0.931333	1.18111e-06	2.7927e-05
Hbp1	-0.573117	1.19366e-06	2.81523e-05
Ugt1a6	0.592968	1.24281e-06	2.92374e-05
Plk2	-0.886835	1.25225e-06	2.93853e-05
Copeb	-0.630704	1.26631e-06	2.96406e-05
Ctsb	-0.825011	1.27839e-06	2.98483e-05
1500041I23Rik	-0.763516	1.29922e-06	3.02346e-05
BC033596	-0.643089	1.30467e-06	3.02346e-05
Psen2	-0.564803	1.30445e-06	3.02346e-05
Aurkb	0.705136	1.31137e-06	3.03145e-05
E2f2	0.621426	1.3344e-06	3.06945e-05
Mdm1	0.904664	1.3316e-06	3.06945e-05
Rpa2	0.695129	1.34416e-06	3.08428e-05
Rbak	-0.608258	1.36188e-06	3.11727e-05
Dip3b	-0.666982	1.36924e-06	3.11878e-05
2810403A07Rik	-0.626574	1.36679e-06	3.11878e-05
Fosb	-1.26722	1.37582e-06	3.12613e-05
Tec	-0.543458	1.41629e-06	3.21026e-05
Notch1	0.627094	1.44331e-06	3.26357e-05
Chi3l1	0.594638	1.46174e-06	3.29724e-05
Acpp	0.668765	1.47264e-06	3.31379e-05
2600014M03Rik	-0.595364	1.4914e-06	3.34792e-05
Pfkfb3	-0.677513	1.50073e-06	3.36076e-05
Lst1	0.733188	1.55715e-06	3.47877e-05
Cugbp1	-0.653823	1.56444e-06	3.48668e-05
Golgb1	-0.705832	1.58474e-06	3.52349e-05
Rap2c	0.667511	1.61157e-06	3.567e-05
Ctsc	0.83723	1.61197e-06	3.567e-05
Nme4	0.736267	1.6243e-06	3.58578e-05
A230078I05Rik	0.751617	1.65423e-06	3.64322e-05
Hist1h4d	0.805798	1.69122e-06	3.7159e-05
2610318I01Rik	0.801282	1.70949e-06	3.7472e-05
E430016J11Rik	-0.663519	1.71649e-06	3.75371e-05
Mcoln2	-0.524282	1.78699e-06	3.89873e-05
Bcl2a1d	-0.721489	1.79539e-06	3.8988e-05
Car5b	0.723684	1.79313e-06	3.8988e-05
Slc2a9	0.603478	1.83061e-06	3.96603e-05
Hk2	-0.753945	1.84403e-06	3.98583e-05
4922501C03Rik	-0.698316	1.86561e-06	4.02315e-05
Rgl2	-0.636679	1.88339e-06	4.05212e-05
Rhoc	0.635972	1.90619e-06	4.09173e-05
Itpr3	-0.629384	1.91169e-06	4.0941e-05
Fyb	0.911276	1.93683e-06	4.13841e-05
Cdc42bpb	-0.854105	1.97009e-06	4.18073e-05
Mmp2	0.686753	1.96599e-06	4.18073e-05
Lpl	0.735539	1.96864e-06	4.18073e-05
Alox5ap	0.607525	2.00836e-06	4.25225e-05
Mcm6	0.793732	2.02417e-06	4.276e-05
Spata13	0.753647	2.04845e-06	4.3175e-05
1110014D18Rik	0.788773	2.07599e-06	4.36568e-05
Rasa3	-0.612314	2.08944e-06	4.38406e-05
Snrpd3	0.60674	2.12995e-06	4.459e-05
BC057079	-0.670256	2.16554e-06	4.50313e-05
Naglu	-0.624875	2.16376e-06	4.50313e-05
Fem1b	-0.57045	2.17036e-06	4.50313e-05
Cxcl4	0.878028	2.16382e-06	4.50313e-05
Chaf1a	0.790002	2.27664e-06	4.71316e-05
Tuba7	0.689552	2.301e-06	4.75302e-05
Lemd2	-0.663087	2.31103e-06	4.76317e-05
1810007M14Rik	-0.568966	2.37563e-06	4.86521e-05
Taf12	0.553517	2.3762e-06	4.86521e-05
Mcm4	0.601901	2.36955e-06	4.86521e-05
Prg	0.689725	2.40724e-06	4.91795e-05
Ntan1	0.545985	2.44748e-06	4.98922e-05
Pex6	-0.538802	2.45371e-06	4.99101e-05
F930048N03Rik	0.667382	2.48972e-06	5.05321e-05
BC019776	-0.88519	2.50368e-06	5.05827e-05
2210008I11Rik	-0.676282	2.50133e-06	5.05827e-05
Syn1	0.605758	2.5085e-06	5.05827e-05
Snrpf	0.601526	2.54054e-06	5.1118e-05
1110028E10Rik	-0.545464	2.5733e-06	5.16656e-05
Ly86	1.12253	2.60147e-06	5.21189e-05
Gm628	0.58372	2.67222e-06	5.34214e-05
MGC107702	0.594773	2.68497e-06	5.35615e-05
BC031353	-0.575711	2.70944e-06	5.3934e-05
Gjb4	0.558205	2.75012e-06	5.4627e-05
Ptpn18	0.514115	2.79257e-06	5.53523e-05
Vps39	-0.840767	2.82933e-06	5.58433e-05
1190007F08Rik	0.571273	2.82422e-06	5.58433e-05
2310007A19Rik	-0.752099	2.87857e-06	5.63378e-05
Lair1	0.668695	2.87295e-06	5.63378e-05
Phlda3	0.713064	2.87065e-06	5.63378e-05
Sepp1	0.88697	2.87082e-06	5.63378e-05
Hist2h2aa1	-0.811909	2.9256e-06	5.7138e-05
S100a11	1.049	2.96417e-06	5.77704e-05
Prdm2	-0.712356	2.9789e-06	5.78156e-05
Flrt3	-0.619405	2.97684e-06	5.78156e-05
Cap1	0.553719	3.05137e-06	5.90989e-05
2410003B16Rik	0.52607	3.06102e-06	5.91628e-05
Farsla	-0.654563	3.08017e-06	5.94096e-05
Mcm2	0.673733	3.18583e-06	6.13206e-05
Cdc6	0.697455	3.21256e-06	6.17076e-05
Nutf2	0.734461	3.22283e-06	6.17775e-05
Pdgfb	0.619302	3.25014e-06	6.2173e-05
Rxrb	-0.6464	3.30065e-06	6.28812e-05
Ilf3	-0.551919	3.29915e-06	6.28812e-05
Ankmy2	-0.570044	3.3391e-06	6.34839e-05
scl0002644.1_1164	-0.591401	3.39627e-06	6.44392e-05
LOC381621	-0.606986	3.55329e-06	6.72814e-05
Kpna2	0.687288	3.57317e-06	6.75206e-05
Optn	-0.680043	3.64158e-06	6.86741e-05
Pigt	0.773408	3.66561e-06	6.89875e-05
Hprt	0.783251	3.68231e-06	6.91622e-05
4933437K13Rik	-0.611428	3.70878e-06	6.95191e-05
D11Ertd759e	-0.668569	3.75366e-06	7.01958e-05
Slc6a12	-0.654268	3.76748e-06	7.01958e-05
Atp6v1c1	-0.535654	3.76033e-06	7.01958e-05
Acvr2b	-0.623848	3.78194e-06	7.03244e-05
Olfr1222	0.670975	3.81835e-06	7.08601e-05
Cdca7	0.756341	3.8264e-06	7.08682e-05
Opn3	0.679962	3.83819e-06	7.09456e-05
Ndst1	-0.815636	3.93754e-06	7.23811e-05
Elmo1	-0.698773	3.93916e-06	7.23811e-05
Mrpl17	0.627098	3.92741e-06	7.23811e-05
Fabp5	-0.677147	3.96896e-06	7.27852e-05
Arhgap10	-0.65044	4.01069e-06	7.33281e-05
Zcchc14	-0.606614	4.01431e-06	7.33281e-05
Hist1h4f	0.781422	4.0412e-06	7.36747e-05
Calm5	0.719581	4.07544e-06	7.4154e-05
Unc13b	-0.617635	4.15511e-06	7.54562e-05
Mrgpre	-0.707782	4.18125e-06	7.57236e-05
Wdr1	0.587691	4.18851e-06	7.57236e-05
Tk1	0.806843	4.19422e-06	7.57236e-05
Mcl1	-0.738496	4.2033e-06	7.57407e-05
Gmfg	0.682218	4.22452e-06	7.59762e-05
Hipk2	-1.06926	4.25415e-06	7.62147e-05
9530090G24Rik	-0.755142	4.24908e-06	7.62147e-05
Mgst2	0.650112	4.3308e-06	7.74391e-05
Ccng1	0.713225	4.3654e-06	7.79082e-05
Arl11	-0.585446	4.38177e-06	7.80509e-05
E330018D03Rik	-0.737835	4.40761e-06	7.83026e-05
2810037C03Rik	0.495645	4.41271e-06	7.83026e-05
Stac2	-0.646881	4.45195e-06	7.87937e-05
Hrmt1l2	0.476711	4.45731e-06	7.87937e-05
2310006J04Rik	-0.947616	4.50162e-06	7.91991e-05
Kifc2	-0.665588	4.49544e-06	7.91991e-05
Tgm2	-0.613413	4.50574e-06	7.91991e-05
Defb27	0.553371	4.68825e-06	8.22293e-05
0610011L14Rik	0.559052	4.69579e-06	8.22293e-05
Slc17a5	-0.639797	4.81422e-06	8.39874e-05
Rab7	-0.59217	4.80744e-06	8.39874e-05
Bcl2a1b	-0.719082	4.82976e-06	8.41011e-05
Siat9	-0.85202	4.84222e-06	8.41606e-05
Psmd8	-0.561436	4.86736e-06	8.444e-05
Tlr2	0.534351	4.91032e-06	8.5027e-05
Slc36a4	-0.559309	4.94875e-06	8.55335e-05
Rabgef1	-0.514962	5.02077e-06	8.66176e-05
Gpsm3	0.522429	5.04846e-06	8.69343e-05
Snx2	0.656948	5.06333e-06	8.70295e-05
Cdk8	-0.643582	5.1043e-06	8.75721e-05
AW548124	-0.66492	5.18248e-06	8.85871e-05
Brd3	-0.612026	5.17856e-06	8.85871e-05
Kcnj2	-0.543557	5.27079e-06	8.99317e-05
Ppgb	-0.682337	5.35826e-06	9.12569e-05
BC035295	-0.549185	5.40833e-06	9.19415e-05
Gp49a	-0.604632	5.42413e-06	9.20423e-05
Syn1	0.61436	5.50156e-06	9.31864e-05
Zfp496	-0.570592	5.53282e-06	9.35457e-05
Cntf	-0.622742	5.57251e-06	9.3928e-05
2510027N19Rik	0.54483	5.57559e-06	9.3928e-05
4930504E06Rik	-0.540387	5.64765e-06	9.49703e-05
Rnf19	-0.551381	5.67633e-06	9.52805e-05
Cars	-0.567321	5.74974e-06	9.63393e-05
Macf1	-0.663314	5.82745e-06	9.7466e-05
AI595366	-0.560019	5.92493e-06	9.89187e-05
Eps15	0.56177	5.9396e-06	9.89862e-05
Ap1s2	0.627586	5.97239e-06	9.9355e-05
Dp1	0.622123	5.9914e-06	9.94936e-05
Sars1	-0.556822	6.0333e-06	0.000100011
Etv5	0.651117	6.08752e-06	0.000100731
Sik2	-0.610892	6.11591e-06	0.000101021
Hspbap1	-0.548801	6.23671e-06	0.000102834
Ptk2b	-0.606885	6.32484e-06	0.000104103
BC022641	-0.588455	6.37436e-06	0.000104619
Sypl	0.52274	6.37864e-06	0.000104619
2600001B17Rik	0.649044	6.39522e-06	0.000104706
1810046I24Rik	0.624245	6.52026e-06	0.000106566
Rtn4	0.671769	6.57943e-06	0.000107345
Igk-C	-1.71016	6.85179e-06	0.000111593
BC003236	0.479242	6.92215e-06	0.000112542
Hes6	-0.513234	6.97822e-06	0.000113256
Anp32a	0.631684	7.10862e-06	0.000115172
Atp2a2	-0.520988	7.12165e-06	0.000115183
Tnfrsf12a	-0.564199	7.27443e-06	0.000117112
Tes	-0.545427	7.27866e-06	0.000117112
Ptgs1	0.730257	7.26404e-06	0.000117112
5430433G21Rik	0.740856	7.32031e-06	0.000117579
0610042C05Rik	-0.558494	7.45648e-06	0.00011956
2410195B05Rik	-0.500586	7.48197e-06	0.000119763
Bcl2	-0.658074	7.50081e-06	0.000119859
A530065E19Rik	-0.510516	7.54911e-06	0.000120424
Ccl9	0.90382	7.59462e-06	0.000120943
1700113I22Rik	0.551781	7.77138e-06	0.000123546
Rab24	-0.601765	7.78941e-06	0.000123622
E130102H24Rik	-0.634272	7.82452e-06	0.000123968
Ccrk	-0.614524	7.87544e-06	0.000124563
Man2a2	-0.64985	7.92196e-06	0.000125086
Dhx30	-0.47701	7.97202e-06	0.000125664
Ugt1a10	0.5614	8.03091e-06	0.000126165
Plau	0.618055	8.0205e-06	0.000126165
Txnrd3	-0.591406	8.07322e-06	0.000126616
P2ry14	0.606198	8.11593e-06	0.000127072
Actb	0.636228	8.18704e-06	0.000127971
Clk4	-0.680356	8.28101e-06	0.000128819
Csf2rb1	-0.653218	8.28277e-06	0.000128819
Sgk3	0.494981	8.282e-06	0.000128819
Ccrl2	-0.841811	8.31604e-06	0.000128906
2410018G23Rik	0.585205	8.30598e-06	0.000128906
Atf4	-0.769482	8.71932e-06	0.000134506
Elmo1	-0.588332	8.73319e-06	0.000134506
Hbp1	-0.468446	8.70881e-06	0.000134506
2900073G15Rik	0.546621	8.73511e-06	0.000134506
Pik3cb	-0.525194	8.7665e-06	0.000134767
Cops5	0.536573	8.84606e-06	0.000135766
Akap9	-0.556212	9.17007e-06	0.000140507
Hrb2	-0.549452	9.20682e-06	0.000140839
Fzd2	0.658257	9.23117e-06	0.00014098
Zfp288	-0.52291	9.24756e-06	0.000140999
2310032D16Rik	-0.642502	9.27028e-06	0.000141114
1810043J12Rik	-0.521059	9.36899e-06	0.000142384
2210013K02Rik	-0.533263	9.54494e-06	0.000144599
Smox	0.702639	9.54574e-06	0.000144599
Actl6a	-0.633247	9.61912e-06	0.000145472
Fbxo32	-0.617268	9.63463e-06	0.000145472
Mdm1	0.771229	9.68102e-06	0.000145936
Ms4a6d	0.623883	9.80799e-06	0.000147611
Pla2g12a	-0.533508	1.00371e-05	0.000150816
Tens1	-0.527651	1.01116e-05	0.00015169
5730494M16Rik	0.508009	1.01902e-05	0.000152624
Zfp295	-0.62795	1.02289e-05	0.000152957
Lcp1	0.661312	1.02762e-05	0.000153418
D430042O09Rik	-0.510519	1.03112e-05	0.000153695
Tm7sf1	-0.587763	1.03763e-05	0.000154418
Ppp1r10	-0.519256	1.04335e-05	0.000155022
5630401D24Rik	-0.469595	1.0495e-05	0.000155477
BC057022	0.500344	1.04975e-05	0.000155477
Hprt	0.604377	1.05976e-05	0.000156709
Ywhab	0.537888	1.07314e-05	0.000158437
Tacc2	-0.684997	1.08755e-05	0.00016031
Ets2	0.554756	1.11096e-05	0.000163502
Ifitm1	-0.61485	1.11474e-05	0.0001638
D1Bwg1363e	-0.524403	1.12525e-05	0.000165084
6720485C15Rik	0.518745	1.12852e-05	0.000165303
Slc20a1	-0.635489	1.15731e-05	0.000169254
Ttyh2	-0.705764	1.19691e-05	0.000174771
3300001P08Rik	-0.760423	1.21163e-05	0.000176643
Arfgef2	-0.516556	1.21642e-05	0.000177065
1700017I11Rik	0.716571	1.22058e-05	0.000177394
Mafg	-0.558471	1.24233e-05	0.000180273
Kctd6	-0.526898	1.28014e-05	0.000185471
Laf4l	-0.546165	1.28776e-05	0.000186285
Rab24	-0.499431	1.29243e-05	0.000186671
Ttc7b	-0.458848	1.29595e-05	0.000186889
Dnchc1	-0.639215	1.3053e-05	0.000187367
Fkbp9	-0.592233	1.30481e-05	0.000187367
2700038I16Rik	-0.577666	1.30168e-05	0.000187367
2810442O16Rik	-0.603815	1.31171e-05	0.00018771
Ppfia1	-0.589642	1.3097e-05	0.00018771
Pde1b	-0.616112	1.32428e-05	0.000188928
2510002A14Rik	-0.559849	1.32378e-05	0.000188928
Lbh	0.581647	1.33464e-05	0.000190115
0610037D15Rik	-0.556399	1.34137e-05	0.000190782
Dusp4	-0.533525	1.35762e-05	0.000192799
Gpr160	0.689666	1.36389e-05	0.000193395
Nup62	-0.651827	1.39098e-05	0.000196936
Ssh3	-0.55052	1.39356e-05	0.000197001
Slc40a1	-0.633469	1.39809e-05	0.000197343
Prdx5	0.479848	1.40346e-05	0.0001978
Spag9	-0.572638	1.44534e-05	0.000203395
Gab2	-0.674219	1.45251e-05	0.000203784
Dtymk	0.523337	1.45069e-05	0.000203784
Psmc3ip	0.585888	1.45466e-05	0.000203784
Rnf128	-0.593189	1.46598e-05	0.000205061
Casp4	-0.588936	1.48924e-05	0.000208003
AU042671	-0.530462	1.50304e-05	0.000209616
Bcl2a1a	-0.839068	1.51326e-05	0.000210415
Cul7	-0.482981	1.51329e-05	0.000210415
Pfn2	-0.541043	1.53507e-05	0.000213126
Mtf2	-0.483757	1.54185e-05	0.000213749
1300010F03Rik	-0.515765	1.55617e-05	0.000215146
Nrm	0.633502	1.55655e-05	0.000215146
Amotl1	-0.601234	1.55932e-05	0.00021521
Scotin	0.526896	1.60451e-05	0.000220793
2310046K10Rik	0.574663	1.60249e-05	0.000220793
Commd1	0.453551	1.61143e-05	0.000221418
Zfp292	-0.653535	1.63005e-05	0.000223317
Ccl12	0.684863	1.62944e-05	0.000223317
C77032	-0.646423	1.66721e-05	0.000227404
2210016F16Rik	0.621668	1.6655e-05	0.000227404
Ltc4s	0.647404	1.66441e-05	0.000227404
Grp58	0.538776	1.67249e-05	0.000227792
2210411K11Rik	0.53315	1.71611e-05	0.00023305
Pcdh7	0.559709	1.71455e-05	0.00023305
Hspa5bp1	-0.66637	1.72289e-05	0.00023363
Pib5pa	-0.674508	1.73476e-05	0.000234899
Nup43	0.449895	1.74741e-05	0.000236269
Chd8	-0.486546	1.75334e-05	0.000236727
Paics	0.535575	1.78941e-05	0.000241247
9030625A04Rik	0.534492	1.80002e-05	0.000242327
AI606181	-0.615994	1.84879e-05	0.000248533
Thoc4	0.476593	1.85777e-05	0.00024938
2410011O22Rik	0.531976	1.86196e-05	0.000249583
2810417J12Rik	-0.508612	1.89524e-05	0.000253679
Npn3	-0.519175	1.91992e-05	0.000256613
6820449I09Rik	-0.479799	1.92734e-05	0.000256868
AU040320	0.521578	1.926e-05	0.000256868
Dgkq	-0.48595	1.95176e-05	0.000259751
Pnpla2	-0.573315	1.96564e-05	0.000261225
Nagk	-0.547841	1.97348e-05	0.000261894
Numb	-0.693549	2.0174e-05	0.000267341
Evi2a	0.499757	2.02896e-05	0.000268491
Ugt1a13	0.853188	2.03485e-05	0.000268889
Gna13	-0.51845	2.07058e-05	0.000273223
Cd44	-0.758331	2.07693e-05	0.000273286
Mecp2	-0.5029	2.07603e-05	0.000273286
Man2c1	-0.514272	2.08086e-05	0.000273417
Dcn	0.628424	2.19171e-05	0.000287546
Cotl1	0.687668	2.19456e-05	0.000287546
4632419K20Rik	-0.649547	2.2386e-05	0.000292695
BC013712	0.596312	2.24014e-05	0.000292695
Msn	0.581207	2.27934e-05	0.000297399
Clecsf10	0.485257	2.28487e-05	0.000297704
2900045N06Rik	-0.579675	2.33674e-05	0.000304037
Lcp2	0.79617	2.39165e-05	0.000310748
Mrpl52	0.715694	2.39631e-05	0.00031092
Hmgn3	0.762734	2.43523e-05	0.00031553
Ap3d1	-0.514154	2.44849e-05	0.000316807
BC065120	-0.659455	2.49232e-05	0.000322032
Tram1	0.524677	2.49872e-05	0.000322411
Nusap1	0.632823	2.53624e-05	0.0003268
Slc9a9	0.722346	2.5505e-05	0.000328183
Syngr1	-0.661926	2.56394e-05	0.000329442
Cugbp2	0.54478	2.56735e-05	0.000329442
Chd7	-0.736359	2.5999e-05	0.000333159
Nudt1	0.587938	2.62954e-05	0.000336008
Arhgdib	0.792529	2.63295e-05	0.000336008
Msr2	0.998272	2.62739e-05	0.000336008
Hist1h1a	0.721841	2.63744e-05	0.000336121
Zfp30	-0.549825	2.66741e-05	0.00033855
AA960558	-0.534309	2.66487e-05	0.00033855
Taf1c	-0.500491	2.66232e-05	0.00033855
Hist2h2aa2	-0.598152	2.69916e-05	0.000342113
Myadm	0.643393	2.70632e-05	0.000342555
Wars2	-0.664722	2.71115e-05	0.000342701
Ddx55	-0.629621	2.72974e-05	0.000344583
Rnf141	0.616104	2.74249e-05	0.000345724
Nav1	-0.537958	2.75315e-05	0.0003466
1810054O13Rik	0.514586	2.7623e-05	0.000347282
Zfp297	-0.436077	2.77441e-05	0.000348334
Gbl	-0.461793	2.83286e-05	0.000354717
Banf1	0.502657	2.83263e-05	0.000354717
Clk2	-0.477827	2.84188e-05	0.000355368
LOC211660	-0.671285	2.8879e-05	0.000359215
1110032E23Rik	-0.54716	2.88735e-05	0.000359215
Rrbp1	0.448149	2.88806e-05	0.000359215
1810035L17Rik	0.691434	2.88568e-05	0.000359215
Vegfb	-0.4945	2.90281e-05	0.000360568
B230369L08Rik	-0.512161	2.90854e-05	0.000360799
Pscd4	0.514292	2.94519e-05	0.000364859
Ccrn4l	0.495875	2.96056e-05	0.000366276
Zdhhc8	-0.497448	3.03553e-05	0.000375053
Srpk1	-0.499133	3.04658e-05	0.000375919
A930025D01Rik	-0.510427	3.06259e-05	0.000377395
Gstm6	-0.518811	3.1514e-05	0.000387143
Lrrn6a	0.502484	3.15416e-05	0.000387143
Car5b	0.694376	3.15292e-05	0.000387143
Plec1	-0.59321	3.17228e-05	0.000388854
Silg111	-0.576214	3.20224e-05	0.000391497
Foxn2	-0.560245	3.20169e-05	0.000391497
Sfrs14	-0.501896	3.2096e-05	0.000391882
Sh3kbp1	0.456581	3.22335e-05	0.000393046
Trip12	-0.517088	3.29914e-05	0.000401762
D2Ertd391e	-0.521814	3.30949e-05	0.000401971
Uhrf2	-0.428489	3.30737e-05	0.000401971
Celsr3	-0.650703	3.33996e-05	0.000405144
Xdh	-0.601192	3.35247e-05	0.000406132
Snx24	-0.502922	3.36534e-05	0.000407163
Tmc6	-0.465098	3.38803e-05	0.000409376
P4ha1	-0.558189	3.40186e-05	0.000410515
Rap1b	0.464993	3.45523e-05	0.000416416
Gadd45b	-0.866954	3.47168e-05	0.000417858
Slamf8	-0.862713	3.53869e-05	0.000424942
Dnajb10	-0.439263	3.53966e-05	0.000424942
1810009A16Rik	-0.458182	3.56276e-05	0.000427165
AU024582	-0.579733	3.58083e-05	0.000428779
Snapc5	0.615467	3.64595e-05	0.000436016
4930404N11Rik	-0.517772	3.65978e-05	0.000437107
Ccnt1	-0.468984	3.66445e-05	0.000437107
Rhobtb3	-0.61009	3.67906e-05	0.000437699
Ifitm1	-0.597829	3.67795e-05	0.000437699
Etfb	0.475653	3.68351e-05	0.000437699
Clcn3	-0.476419	3.69369e-05	0.000438349
Tnrc11	-0.506269	3.71117e-05	0.000439864
Sdfr1	0.777707	3.72312e-05	0.000440719
Znrf1	-0.609058	3.73313e-05	0.000441343
D11Ertd18e	0.694458	3.76814e-05	0.000444918
Srprb	-0.673239	3.79596e-05	0.000447636
5730427M17Rik	-0.63479	3.81393e-05	0.00044911
Zfp318	-0.521505	3.82293e-05	0.00044911
AF322649	-0.450432	3.82082e-05	0.00044911
BC037393	-0.763221	3.83452e-05	0.000449904
Lman2l	0.411661	3.8447e-05	0.000450531
Ppm2c	-0.464308	3.85986e-05	0.000451739
Rhbdl7	0.451701	3.90365e-05	0.000456291
4930566A11Rik	-0.445919	3.96149e-05	0.000462472
E130307J07Rik	-0.555089	3.97746e-05	0.000463755
Pscdbp	0.51583	3.98477e-05	0.000464026
Ltb	-0.642791	4.03776e-05	0.000468441
D930048N14Rik	-0.530989	4.03336e-05	0.000468441
Rod1	0.55005	4.03273e-05	0.000468441
BC026744	-0.60813	4.0552e-05	0.000469879
Hist2h2bb	-0.580371	4.06523e-05	0.000470456
Pmp22	-0.528811	4.1373e-05	0.000477609
Bach1	-0.475869	4.13714e-05	0.000477609
2810405K02Rik	0.495751	4.20813e-05	0.000485185
AI851464	-0.548937	4.2294e-05	0.000486706
Ly6c	0.608171	4.23177e-05	0.000486706
Eif4ebp3	-0.52867	4.24975e-05	0.000488171
Alg3	0.53129	4.28556e-05	0.000491679
Myo1e	-0.647969	4.31005e-05	0.00049388
Wasf2	0.517291	4.33763e-05	0.00049643
Cri1	0.644857	4.3671e-05	0.000499189
Apc	-0.53489	4.37393e-05	0.000499357
2610528O22Rik	-0.445337	4.39361e-05	0.00050099
Ncf2	-0.552765	4.42452e-05	0.000503897
Akap9	-0.599537	4.45701e-05	0.000506538
Cox6a2	-0.576701	4.45858e-05	0.000506538
Iqgap1	-0.504077	4.4801e-05	0.000508364
Ppp1ca	0.564121	4.49553e-05	0.000509493
Tyms	0.617589	4.5058e-05	0.000510036
Mtap4	-0.58701	4.53656e-05	0.000512636
Eng	0.513406	4.543e-05	0.000512636
Sod2	0.533012	4.54527e-05	0.000512636
Gas5	-0.517755	4.55708e-05	0.000513346
2610024E20Rik	-0.432384	4.60891e-05	0.000518558
1700011A15Rik	-0.563713	4.63522e-05	0.000520164
Prss15	-0.505884	4.63948e-05	0.000520164
Ttc3	-0.490126	4.63994e-05	0.000520164
Crebbp	-0.591445	4.64783e-05	0.000520422
Ppp1r12a	-0.524254	4.67858e-05	0.000523237
Mx2	-0.477683	4.72847e-05	0.000528183
B130016L12Rik	-0.458609	4.74436e-05	0.00052869
Irf2bp1	-0.407039	4.74315e-05	0.00052869
Hcph	0.48766	4.76667e-05	0.000530541
Lgals1	0.649076	4.77317e-05	0.000530631
Itpr1	-0.550659	4.78923e-05	0.000531781
Catnb	-0.585361	4.81255e-05	0.000533735
Por	-0.616602	4.84461e-05	0.000536652
BC013481	-0.4342	4.8541e-05	0.000537065
Cav2	0.454924	4.89954e-05	0.000541448
Ppp1r11	0.458375	4.98742e-05	0.000550507
Ass1	0.51202	5.00907e-05	0.000552243
2810036L13Rik	-0.590237	5.02866e-05	0.000553093
Fen1	0.553647	5.02856e-05	0.000553093
D6Ertd349e	-0.556926	5.05788e-05	0.000555651
Nap1l1	0.460348	5.0915e-05	0.000558686
BC013481	-0.512392	5.18188e-05	0.000567934
5430400N05Rik	0.464564	5.22722e-05	0.00057223
Pira5	0.488136	5.23597e-05	0.000572515
Cai	0.585025	5.25709e-05	0.000574151
D4Ertd22e	0.490954	5.30324e-05	0.000578512
Smox	0.633708	5.3791e-05	0.000586102
Olfr1357	0.486315	5.4215e-05	0.000590031
Elk3	0.587151	5.44706e-05	0.000592122
Mafk	-0.656789	5.46836e-05	0.000593744
Ank	0.604396	5.47851e-05	0.000594154
Sorl1	-0.561812	5.50301e-05	0.000596116
BC021438	-0.475561	5.54334e-05	0.000599788
Plekhe1	-0.437143	5.58462e-05	0.000603554
Nupr1	-0.526067	5.59111e-05	0.000603555
Amica1	0.535246	5.63047e-05	0.000607101
sty	-0.469675	5.71517e-05	0.00061552
Gdf3	0.554158	5.74122e-05	0.000617612
Ptk9l	0.511302	5.76261e-05	0.000619198
Mmrp19	0.463241	5.93686e-05	0.000637187
Hlx1	0.576236	5.96579e-05	0.000639554
1500032L24Rik	0.435076	6.02142e-05	0.000644776
Dvl1	-0.436544	6.04001e-05	0.000646024
Clspn	0.606723	6.07168e-05	0.000648667
Hist1h4m	0.69859	6.08029e-05	0.000648843
Nte	-0.505646	6.12759e-05	0.000653142
AI043088	0.514656	6.18306e-05	0.000658301
A630077B13Rik	0.461996	6.25564e-05	0.000665269
Ctns	-0.572483	6.30274e-05	0.000669514
2810429O05Rik	0.574023	6.35812e-05	0.000674627
Ccdc9	-0.53175	6.41179e-05	0.000679548
Ripk3	0.599274	6.5004e-05	0.000688155
Lxn	0.620476	6.5092e-05	0.000688305
Casp7	0.533678	6.52928e-05	0.000689646
Snx7	-0.500756	6.53756e-05	0.000689738
Mmp10	0.535744	6.55393e-05	0.000690684
D12Wsu95e	-0.483798	6.57303e-05	0.000691913
Pfkl	-0.632668	6.73889e-05	0.000708573
1110006G06Rik	-0.492033	6.76038e-05	0.00071003
Mpp6	0.626478	6.78958e-05	0.000712294
2610204M08Rik	-0.425454	6.86644e-05	0.000718739
Hist1h4c	0.545998	6.86159e-05	0.000718739
Arhgap22	-0.573599	6.88716e-05	0.000719855
Map3k5	0.484485	6.90029e-05	0.000719855
0610041G09Rik	0.54512	6.89554e-05	0.000719855
2210018M11Rik	-0.566756	6.90906e-05	0.000719888
Zw10	-0.464782	6.91606e-05	0.000719888
AW540478	-0.438466	6.92739e-05	0.000720263
Cd33	-0.674245	7.00574e-05	0.000726787
Sfrs9	0.447113	7.00454e-05	0.000726787
2210013M04Rik	-0.604139	7.07607e-05	0.000733267
1300018P11Rik	0.451722	7.09757e-05	0.000734678
1110028E10Rik	-0.492873	7.11047e-05	0.000734804
Bcas3	-0.412664	7.11457e-05	0.000734804
1700051I12Rik	-0.575856	7.1991e-05	0.000742411
Pi4k2b	-0.466948	7.21213e-05	0.000742411
Rars	-0.432358	7.20626e-05	0.000742411
Rpo1-4	-0.516436	7.25099e-05	0.000744766
Tcf19	0.611835	7.25027e-05	0.000744766
Furin	-0.558143	7.30191e-05	0.00074917
Dock10	-0.469988	7.34908e-05	0.000752477
6530404N21Rik	0.546707	7.3503e-05	0.000752477
Gnptab	-0.465936	7.38369e-05	0.000755065
9430063L05Rik	-0.567491	7.46722e-05	0.000761935
1110025F24Rik	0.519137	7.46202e-05	0.000761935
Igh-6	-0.557011	7.50058e-05	0.000764501
Chst1	-0.561075	7.56117e-05	0.000769163
MGC18837	0.462354	7.56283e-05	0.000769163
Rabggta	-0.556588	7.64052e-05	0.000776217
5430432P15Rik	-0.442885	7.6495e-05	0.000776283
Ttc14	-0.568821	7.65815e-05	0.000776315
Ss18l1	-0.419865	7.72136e-05	0.000781872
Sh3bgrl	0.556836	7.73259e-05	0.000782158
9930111J21Rik	0.462162	7.77505e-05	0.000785601
9630054F20Rik	0.530264	7.87525e-05	0.000794863
3830406C13Rik	0.450078	7.89045e-05	0.000795535
Map3k12	-0.555805	8.01254e-05	0.000806971
Cables1	0.536267	8.05299e-05	0.00081017
Prkwnk1	-0.533416	8.12932e-05	0.000816966
Ranbp10	-0.492287	8.19502e-05	0.000822681
4930521E07Rik	-0.46286	8.28906e-05	0.000831226
Snapc4	-0.538455	8.31203e-05	0.000832633
LOC328526	-0.517488	8.3263e-05	0.000833167
Osbpl3	0.458033	8.38792e-05	0.000838432
2610307O08Rik	0.499547	8.41255e-05	0.000839993
Psmc5	0.398771	8.44527e-05	0.000841456
Bccip	0.560911	8.44169e-05	0.000841456
Mrps25	0.574192	8.49433e-05	0.00084544
Hnrph1	-0.502415	8.52527e-05	0.000847614
Rnpc2	-0.628872	8.53611e-05	0.000847787
Myo9b	-0.491052	8.56306e-05	0.000848931
2210415M20Rik	0.506039	8.56585e-05	0.000848931
A330066M24Rik	-0.583602	8.59525e-05	0.000849906
Cdc42	0.459435	8.60306e-05	0.000849906
Trf	0.550148	8.59413e-05	0.000849906
4921518A06Rik	-0.427423	8.6752e-05	0.000856125
Rgs18	0.562216	8.76357e-05	0.000863931
Ccl6	0.462936	8.79863e-05	0.000864642
2700029M09Rik	0.495021	8.79204e-05	0.000864642
Anp32a	0.586426	8.79561e-05	0.000864642
4932414K18Rik	-0.440228	8.8304e-05	0.000866849
Gpr85	0.581502	8.87344e-05	0.000870157
Soat2	-0.573809	8.9111e-05	0.000871347
2210413P12Rik	-0.50111	8.92298e-05	0.000871347
Mtmr3	-0.469864	8.9222e-05	0.000871347
Zfp36l1	0.619774	8.91963e-05	0.000871347
Ednrb	-0.793443	8.94977e-05	0.000873048
4632411B12Rik	-0.474441	8.99598e-05	0.000876517
Tuba1	0.75002	9.00416e-05	0.000876517
Npn3	-0.493836	9.02752e-05	0.000877875
AI451557	-0.487077	9.06852e-05	0.000879172
Phf19	0.496295	9.06917e-05	0.000879172
Ela1	0.503396	9.05597e-05	0.000879172
Slc12a6	-0.515084	9.09006e-05	0.00088028
Llglh2	-0.532434	9.17657e-05	0.000887735
Cdca5	0.619287	9.21156e-05	0.000890196
Nt5e	0.555248	9.22244e-05	0.000890324
Ep400	-0.619595	9.28201e-05	0.000895147
Phgdh	-0.541265	9.31078e-05	0.000896587
Lamp2	0.485072	9.31619e-05	0.000896587
Scn1b	0.548645	9.33675e-05	0.000897638
Brd4	-0.423782	9.35849e-05	0.000898801
0910001A06Rik	0.584535	9.38117e-05	0.000900051
Slc25a28	-0.540752	9.40152e-05	0.000901076
2410030K01Rik	0.768365	9.44726e-05	0.000904529
Slc25a3	-0.493889	9.52017e-05	0.000910574
Gdap10	-0.760251	9.65219e-05	0.000922255
Bin3	-0.550542	9.72822e-05	0.000928567
4432404J10Rik	-0.428675	9.80971e-05	0.000935387
Gna15	0.468298	0.000101245	0.000964414
Zcwcc1	-0.425351	0.000101466	0.00096553
Angptl4	0.736829	0.000101684	0.000966622
Lsp1	0.598773	0.0001032	0.00098003
Ptplb	0.615733	0.000105831	0.00100399
A830093M07	-0.741766	0.000106654	0.00101077
Tub	-0.450794	0.000108191	0.00102429
Ubce7ip1	-0.438554	0.000108915	0.00103011
Cd109	-0.492778	0.000109097	0.00103078
Gars	-0.415126	0.000109631	0.00103478
Rgs1	-0.478268	0.000109872	0.001036
C330006K01Rik	-0.485949	0.000110216	0.00103819
Tubb5	0.451028	0.000110722	0.0010419
Hbld2	0.434196	0.0001112	0.00104535
Cdadc1	-0.522726	0.000111408	0.00104625
H2afy	0.411679	0.000112046	0.00105118
Hbs1l	-0.46577	0.000112647	0.00105543
AI450540	-0.393158	0.000112725	0.00105543
Wbscr18	0.520317	0.00011311	0.00105796
Rai1	-0.549456	0.000114581	0.00106976
Asrij	0.613202	0.000114601	0.00106976
Zbtb17	-0.394677	0.000115118	0.0010703
Itgal	0.430387	0.000115113	0.0010703
Cd151	0.480259	0.000115043	0.0010703
Rps6ka3	0.605397	0.000115037	0.0010703
9830124H08Rik	-0.501571	0.00011539	0.00107176
Gla	-0.602515	0.000115715	0.00107261
2510048O06Rik	0.412046	0.000115827	0.00107261
Mbnl1	0.47175	0.000115726	0.00107261
Hmox1	-0.521288	0.000116114	0.0010742
LOC654465	0.480934	0.000118159	0.00109203
Fhl3	0.566578	0.000118605	0.00109507
D630044F24Rik	-0.621091	0.00011964	0.00110244
5930416I19Rik	-0.414814	0.000119607	0.00110244
Mdk	-0.560576	0.000119996	0.00110354
Ptk9	0.506035	0.000119935	0.00110354
Csf1r	0.685329	0.000121419	0.00111552
Luc7l2	-0.629485	0.000121758	0.00111754
Mospd1	-0.494001	0.000122547	0.00112366
Zc3hdc7	-0.521642	0.000123888	0.00113406
Pgbpll	-0.504211	0.000123923	0.00113406
Arhgap15	0.385273	0.000124432	0.00113759
Tmem20	0.574951	0.000124553	0.00113759
Rbms3	-0.464009	0.000125171	0.00114211
Eefsec	0.450918	0.000125622	0.0011451
MGC6357	0.452389	0.000125974	0.00114719
Sirt3	-0.444645	0.000126233	0.00114842
Parg	-0.467909	0.000127774	0.00116131
Trim56	-0.547936	0.000128225	0.00116428
Sfxn5	0.452242	0.000129533	0.00117386
Clta	0.763367	0.000129458	0.00117386
2210417D09Rik	-0.570716	0.000131886	0.00119402
6330580J24Rik	-0.51015	0.000132209	0.00119579
1700012P16Rik	-0.476733	0.000133765	0.00120869
Gpr180	0.415771	0.000133948	0.00120917
Ndufb4	0.824649	0.000134437	0.00121241
Hspa9a	-0.399501	0.000134867	0.0012151
Npn3	-0.553812	0.000135338	0.00121818
2600005C20Rik	-0.477299	0.000135525	0.00121868
Agrn	-0.444028	0.00013593	0.00122114
C5r1	0.600565	0.000136083	0.00122134
Rasgrp1	-0.541568	0.000138976	0.0012461
1110060F11Rik	0.413772	0.000139976	0.00125386
Fubp1	0.416192	0.000140276	0.00125535
Casp3	0.521232	0.000142178	0.00127114
Vrk3	-0.45748	0.000143295	0.0012799
Ift172	-0.507589	0.000144208	0.00128559
Dhx34	-0.432141	0.000144107	0.00128559
BC024537	-0.81121	0.000144483	0.00128681
Ulk2	0.388029	0.000144816	0.00128854
Hs1bp1	-0.547909	0.000146106	0.00129755
Slc35a4	0.506207	0.000146078	0.00129755
Capn5	-0.463954	0.000146874	0.00130065
1500016L11Rik	0.455722	0.000146608	0.00130065
Hist1h4j	0.594709	0.000146826	0.00130065
Irf2	0.410619	0.000147693	0.00130665
Tnrc6	-0.64682	0.000148729	0.00131332
Ptpn12	-0.62357	0.000148623	0.00131332
Map4k4	-0.671538	0.000149003	0.0013145
Arih2	-0.378703	0.000150096	0.00132289
Ppt1	0.46549	0.000150472	0.00132495
Arid2	-0.449025	0.000151383	0.00133046
1810055G02Rik	0.464885	0.000151379	0.00133046
Sgpl1	-0.497737	0.000152288	0.00133715
Myo9b	-0.510571	0.000152459	0.00133739
Comtd1	-0.498564	0.000153133	0.00134204
Clk1	-0.424431	0.000154196	0.00135009
Rab8a	0.45406	0.000154376	0.00135039
Trp53	0.388485	0.000155046	0.00135498
Gpsm1	-0.448007	0.000155961	0.00136075
Gmfg	0.628688	0.000155999	0.00136075
Prkra	0.412319	0.000156283	0.00136195
2410129E14Rik	0.700819	0.000156563	0.00136312
Ndufc1	0.440715	0.000156719	0.0013632
Adprh	0.387241	0.000159864	0.00138926
C330002I19Rik	-0.533663	0.000160275	0.00139154
Gabarapl1	-0.484925	0.000160936	0.00139507
1810063B05Rik	0.449237	0.000160981	0.00139507
Gdi1	-0.54562	0.000161729	0.00139821
Gas6	-0.394766	0.000161993	0.00139821
Tsc2	-0.385245	0.000162035	0.00139821
Rab5c	0.517401	0.000162094	0.00139821
Hist1h4b	0.517474	0.000161931	0.00139821
BC029214	-0.437357	0.000162695	0.0014021
Pou2f2	0.461838	0.000163855	0.00141079
B930007L02Rik	0.552898	0.000164565	0.00141559
Cpsf1	-0.472672	0.00016478	0.00141613
Axl	0.710809	0.000165487	0.0014209
Akr1b3	0.459488	0.000166163	0.00142539
Rai1	-0.428415	0.000167033	0.00143154
Brp16	-0.456576	0.000167372	0.00143312
C230093N12Rik	-0.504395	0.000168764	0.00144239
Ndufa7	0.499591	0.000168711	0.00144239
Afg3l2	-0.462767	0.000169095	0.00144389
Ica1	-0.602875	0.000170185	0.00145187
Dscr1l2	0.505967	0.000172852	0.00147193
Mcm7	0.534968	0.000172795	0.00147193
2310046K10Rik	0.573598	0.000175981	0.0014972
Rbl1	0.405746	0.000176272	0.00149831
Phf12	-0.617049	0.000178393	0.00151496
Rpl38	0.491218	0.000179161	0.0015201
B930007L02Rik	-0.5506	0.000180971	0.00153406
Mef2c	0.443906	0.000181628	0.00153822
Nfat5	-0.441268	0.000182079	0.00154015
Dnajc13	-0.384115	0.000182187	0.00154015
Prdm2	-0.649514	0.000182501	0.00154141
AA959742	0.457705	0.000184059	0.00155316
0610012A05Rik	-0.621511	0.000184334	0.00155408
Pdpk1	-0.574996	0.000186161	0.00156684
Arhgap10	-0.533909	0.000186322	0.00156684
Zfp313	0.580603	0.000186352	0.00156684
Myst4	-0.489951	0.000187604	0.00157594
Hfe	0.452971	0.000188305	0.00158041
1700112C13Rik	-0.722231	0.00018905	0.00158523
Ninj1	-0.558812	0.000189398	0.00158672
Anln	0.534214	0.000190387	0.00159357
Folr2	0.67757	0.000190691	0.00159468
Ggnbp2	-0.390248	0.000191661	0.00159992
Pdlim2	0.551108	0.000191565	0.00159992
D830014E11Rik	-0.42722	0.000192229	0.00160323
Gga2	-0.355239	0.000192607	0.00160494
D10Bwg1364e	0.386955	0.000193569	0.00161084
Commd8	0.459166	0.00019366	0.00161084
Vdp	-0.395012	0.000194042	0.00161258
Slc16a13	0.452906	0.000196422	0.0016309
2012-09-08	-0.559432	0.000197402	0.00163611
Pla2g7	0.418627	0.000197316	0.00163611
Ceecam1	-0.404472	0.00019769	0.00163705
Unc5b	0.423012	0.000198571	0.00164288
Cxxc1	-0.522075	0.000198976	0.00164477
Taf12	0.444175	0.000199997	0.00165175
Ptpn8	0.499119	0.000202013	0.00166692
Dok3	0.416798	0.000203602	0.00167855
Sars1	-0.546339	0.000205299	0.00169104
Ap3m2	0.4788	0.00020691	0.0017028
B430110G05Rik	-0.430097	0.00020744	0.00170566
Laptm4a	0.46462	0.000208101	0.00170958
B630009I04Rik	-0.409386	0.000209868	0.00171955
Dnajb11	0.406344	0.000209794	0.00171955
Cspg2	0.437887	0.000209789	0.00171955
Rab39	0.419096	0.000211144	0.0017284
Mdh1	0.572699	0.000211319	0.0017284
4930504E06Rik	-0.536415	0.000212395	0.00173568
Slc5a3	-0.561123	0.000212964	0.00173731
1500016H10Rik	0.417445	0.000212968	0.00173731
Akap8l	-0.385628	0.000214279	0.00174647
Pqbp1	0.504522	0.000214713	0.00174849
Ndst2	-0.427455	0.00021597	0.00175565
2410005K17Rik	0.4361	0.000215803	0.00175565
Amd2	0.471274	0.000216417	0.00175775
Lrrc5	-0.402465	0.000217188	0.00176248
Ifi30	0.550665	0.000217741	0.00176451
Ccng1	0.584782	0.000217818	0.00176451
Setdb1	-0.445583	0.000218909	0.00177181
Mdm2	-0.443532	0.00021943	0.00177295
Bid	-0.368794	0.000219315	0.00177295
Pank4	-0.431417	0.000219776	0.00177421
Gmnn	0.56315	0.000220839	0.00178125
Pip5k1b	-0.42985	0.000221933	0.00178698
D19Wsu12e	0.52849	0.000221745	0.00178698
Egr2	-0.608355	0.000222147	0.00178704
Pprc1	-0.550763	0.000222325	0.00178704
Rgs1	-0.519912	0.000225382	0.00181005
1110032O16Rik	0.488702	0.000226166	0.00181478
Ubg	-0.430647	0.000227245	0.00182187
Phf17	-0.468908	0.000228831	0.00183301
Map3k8	-0.521592	0.000229874	0.00183663
Ddx50	-0.448936	0.000229739	0.00183663
Mesdc1	-0.3876	0.000229629	0.00183663
Ccr5	0.836424	0.000231812	0.00185052
D1Ertd161e	-0.353081	0.000232207	0.00185209
Mlp	0.870099	0.000232906	0.00185607
2810004N20Rik	0.427141	0.000233123	0.00185621
Frmd4a	-0.495698	0.000235259	0.00187163
Prg	0.983326	0.000235764	0.00187405
F730108M23Rik	-0.429886	0.00023661	0.00187723
Rab40c	-0.416256	0.00023677	0.00187723
Aes	0.444699	0.000236367	0.00187723
Ppp1r14b	0.482006	0.000238522	0.00188951
Fbxl20	-0.351059	0.000240666	0.00190488
Snx16	-0.422482	0.000241529	0.00191009
Napsa	0.401498	0.00024208	0.0019112
Kcnj10	0.484362	0.000242005	0.0019112
Hist1h4a	0.625405	0.000242866	0.00191578
Tnfaip2	-0.582461	0.000244536	0.00192407
Rev1l	-0.384615	0.000244536	0.00192407
Keo4	0.409153	0.00024426	0.00192407
Hist1h1c	-0.465963	0.00024546	0.00192971
D1Ertd161e	-0.452387	0.000247132	0.00193958
E430012M05Rik	-0.38057	0.000247031	0.00193958
C78339	-0.413478	0.000249512	0.00195496
Als2	-0.38906	0.000249442	0.00195496
Phr1	-0.377663	0.000250131	0.00195817
D10Ertd322e	0.490072	0.000251168	0.00196463
Bag4	0.412933	0.000251739	0.00196745
Cln8	-0.491747	0.000253831	0.00198214
Slc27a1	-0.443821	0.000254441	0.00198357
Slc2a1	-0.413065	0.000254236	0.00198357
Hk3	-0.56599	0.000258856	0.00201463
Col18a1	-0.40568	0.000258659	0.00201463
Ppt2	0.369171	0.000261835	0.00203611
Arl6ip1	0.347522	0.000262662	0.00204083
Fasn	-0.521416	0.00026313	0.00204277
Hprt	0.598861	0.000263354	0.0020428
4930565N07Rik	-0.471686	0.000265946	0.00205948
Sumo2	0.39977	0.00026588	0.00205948
Map3k1	-0.566584	0.000266633	0.00206309
Klhl6	0.478034	0.00026756	0.00206854
2310067E08Rik	0.431616	0.000269432	0.00208128
Arpc5	0.553617	0.000270166	0.00208522
4732482E20Rik	-0.469049	0.000272617	0.0021024
Rad51l3	-0.599185	0.000275816	0.00212531
Fbxo33	0.407144	0.000276421	0.00212821
Ndnl2	0.408804	0.000277008	0.00213097
Sh3d1B	-0.465629	0.000278615	0.00213804
Cova1	0.423529	0.000278452	0.00213804
D7Rp2e	0.447064	0.000278163	0.00213804
3632413B07Rik	-0.52179	0.000280013	0.002147
2210021A15Rik	0.507348	0.000282034	0.00215942
Calm2	0.846769	0.000282097	0.00215942
5430411K18Rik	-0.418394	0.000285273	0.00218194
2310009E04Rik	0.464004	0.000287939	0.00220053
Zyx	0.439274	0.000288825	0.00220549
Abr	-0.429827	0.000289067	0.00220553
Mylc2b	0.509157	0.000290822	0.0022171
Rab10	0.536304	0.000291123	0.00221758
Sestd1	-0.378534	0.000292062	0.00222291
Ccrn4l	0.451412	0.000292703	0.00222598
Zranb1	-0.42444	0.000296529	0.0022514
Rnh1	-0.378839	0.000296367	0.0022514
Golga2	-0.434469	0.00029734	0.00225215
AU040950	0.38028	0.000297353	0.00225215
1810015A11Rik	0.467462	0.000297274	0.00225215
E030003N15Rik	-0.452106	0.000297634	0.00225245
Pip5k1c	-0.455218	0.000298387	0.00225631
Pten	0.473252	0.000299625	0.00226384
BC025600	0.573917	0.000303905	0.00229431
Srrm1	-0.556579	0.000304697	0.00229843
Rnf111	-0.453533	0.000307729	0.00231791
2310020H20Rik	0.398495	0.000307777	0.00231791
Dusp6	0.433986	0.000309386	0.00232626
Pfn1	0.470422	0.000309341	0.00232626
Myo10	-0.476669	0.00031681	0.00238016
Nfe2l2	-0.540662	0.000317732	0.00238325
Clcn3	-0.410601	0.000317587	0.00238325
2700050L05Rik	-0.382985	0.000319239	0.00239262
Ly6e	0.517617	0.000319735	0.00239441
Brunol4	0.418183	0.000320039	0.00239477
Bre	-0.459101	0.000322081	0.00240811
Elmo1	-0.496478	0.000323452	0.00241642
Maged1	0.416276	0.000323755	0.00241674
Adamts1	-0.498887	0.000324708	0.00242112
Gypc	0.415634	0.000324861	0.00242112
Cfl2	-0.524952	0.000326033	0.00242791
Lgals8	-0.43358	0.000326677	0.00243077
Habp4	-0.51864	0.000329174	0.0024464
Top2a	0.552752	0.000329303	0.0024464
9130011J15Rik	0.400545	0.000331533	0.002461
Nola2	0.352455	0.000332458	0.00246591
Ihpk1	-0.46846	0.000334057	0.0024758
Tollip	-0.406583	0.000335366	0.00248352
2310061F22Rik	-0.448713	0.000336523	0.00249011
Pcdha1	0.44938	0.000336997	0.00249164
BC039093	0.382207	0.000341239	0.002521
Clk4	-0.406372	0.000342175	0.00252591
C86073	-0.410059	0.000342567	0.0025268
Tnfaip8	0.471522	0.000345546	0.00254475
Irf7	0.484229	0.000345356	0.00254475
BC027057	0.46262	0.000346787	0.00255187
2410118P20Rik	-0.414582	0.000350035	0.00257374
Zfp592	-0.439735	0.000350911	0.00257811
Ehd4	0.364319	0.000351183	0.00257811
Adam17	0.489936	0.000351948	0.00258169
2310021P13Rik	-0.472859	0.000352264	0.00258198
Camta2	-0.419688	0.000354078	0.00259323
BC025872	0.454914	0.000356632	0.00260989
Tceb2	0.416533	0.000361277	0.0026418
Mtss1	-0.39976	0.000361711	0.00264236
Eif4g2	0.455916	0.000361921	0.00264236
4932408F19Rik	-0.391748	0.000362341	0.00264336
Map2k2	-0.390512	0.000363672	0.002651
Hn1	0.465695	0.000367425	0.00267626
Gab1	0.434615	0.000368674	0.00268326
Oxct1	-0.450722	0.000370015	0.00269091
Cd37	0.420683	0.00037048	0.00269219
Pgrmc1	0.579128	0.000372435	0.00270429
4930429O20Rik	-0.430422	0.000373887	0.00271272
1110012E06Rik	-0.369509	0.000375432	0.00272181
Fhl3	0.595943	0.000378083	0.0027389
Polb	0.45068	0.000382798	0.0027709
Sdc4	0.411457	0.000385592	0.00278895
2500002K03Rik	0.482452	0.000386513	0.00279345
A230062G08Rik	-0.45633	0.000386879	0.00279393
C130067A03Rik	-0.64965	0.000388491	0.00280339
Ucp1	-0.530182	0.000390359	0.0028147
2510015F01Rik	0.452568	0.000391418	0.00282014
Abcc5	-0.482057	0.000392986	0.00282876
Cd81	0.386225	0.000393221	0.00282876
Hmgb1	0.613504	0.000393783	0.00283062
D8Ertd325e	-0.481103	0.000395002	0.00283719
Fem1c	-0.566031	0.000397548	0.00285328
Zfp36	0.339296	0.000398045	0.00285465
Ugt1a9	-0.468495	0.000399457	0.00286069
Igsf4a	-0.466298	0.000400084	0.00286069
Mbtd1	-0.461805	0.000399929	0.00286069
B130016L12Rik	-0.417356	0.000400116	0.00286069
Siah2	-0.348203	0.000400479	0.00286109
BC018507	-0.524657	0.000400837	0.00286146
1110007A13Rik	-0.409519	0.000402883	0.00287166
Unc84a	-0.355841	0.000402795	0.00287166
Gemin6	0.459913	0.000404119	0.00287827
BC027231	-0.573251	0.000405717	0.00288523
Matk	-0.485577	0.000405443	0.00288523
Gapd	0.435289	0.000406995	0.00289211
B830007D08Rik	-0.471773	0.000408408	0.00289994
Ostm1	-0.327484	0.000409211	0.00290343
AW146020	-0.386681	0.00041276	0.00292639
Psme4	-0.572807	0.000417324	0.0029565
Bat2	-0.40817	0.00041814	0.00296002
Tal1	-0.355077	0.000419233	0.00296551
Ppp1r13b	0.402097	0.000421739	0.00298097
Ms4a6d	0.542264	0.000424275	0.00299662
Atad3a	-0.362257	0.000426194	0.00300789
Ebpl	0.4451	0.000426521	0.00300793
Renbp	-0.394149	0.000427738	0.00301423
0610005K03Rik	0.459401	0.000429123	0.0030217
Cd200	0.41444	0.000430839	0.00303149
Snx7	-0.424394	0.000431849	0.00303631
D10Jhu81e	0.406192	0.000435212	0.00305764
Tfip11	-0.531159	0.000437869	0.00307399
2010106G01Rik	0.393322	0.000438318	0.00307483
Mga	-0.433335	0.000444841	0.00311824
B930093C12Rik	-0.419822	0.00044528	0.00311897
2310057D15Rik	0.507304	0.000446875	0.00312779
H2-Bf	0.49874	0.000447349	0.00312876
Kcnk13	0.43235	0.000449662	0.00314257
Tpm3	0.428156	0.000450835	0.00314841
Chkb	-0.453833	0.000451932	0.00315371
Rfc4	0.527719	0.000453936	0.00316532
Vps16	-0.467083	0.000454745	0.00316667
Tpcn1	0.423011	0.000454809	0.00316667
5830436D01Rik	0.447201	0.000456699	0.00317745
6530401P13	-0.526467	0.000459383	0.00319174
P4ha2	-0.414251	0.000459439	0.00319174
Pkd2	-0.449289	0.000465202	0.00322651
Mir16	-0.380529	0.000465828	0.00322651
Psmb6	-0.364758	0.000465795	0.00322651
Ap4s1	0.403678	0.000465278	0.00322651
Stat4	0.413427	0.000466483	0.00322865
Cdk2ap1	0.365082	0.000467372	0.0032324
Tpcn2	-0.439768	0.00047089	0.00325431
Gnb2	0.356413	0.000472703	0.00326442
Abcb4	0.403391	0.000473669	0.00326867
Idua	-0.531899	0.000474588	0.00327037
Acp6	-0.371079	0.000474618	0.00327037
Gtf2h1	-0.379662	0.000475361	0.00327307
Gsta3	-0.376196	0.000478488	0.00329217
Pte1	0.421406	0.000479974	0.00329995
Mkl1	-0.515824	0.000487564	0.00333002
Arhgap21	-0.372005	0.000485397	0.00333002
F830208F22Rik	0.355304	0.000486106	0.00333002
2310003F16Rik	0.395139	0.000486454	0.00333002
Nsep1	0.397437	0.000487414	0.00333002
Mapre1	0.416853	0.000487004	0.00333002
2810452K22Rik	0.445367	0.000486889	0.00333002
Ii	0.45589	0.000484939	0.00333002
Cugbp2	0.535006	0.000486206	0.00333002
4632419I22Rik	0.414892	0.000492685	0.00336206
Pmf1	0.466503	0.00049328	0.00336206
Hip2	0.492613	0.000493338	0.00336206
Parp14	-0.445554	0.000495841	0.00337665
Rhob	-0.458503	0.000497028	0.00338226
Csnk1g3	-0.408333	0.000498855	0.00338727
Ap2b1	0.402919	0.000498661	0.00338727
Mrpl54	0.423119	0.000498401	0.00338727
Gemin7	0.459243	0.000499464	0.00338894
Insl6	-0.453862	0.000500682	0.00339226
Cxcl7	0.545148	0.000500367	0.00339226
Mrps25	0.487017	0.000502195	0.00340004
Ube2d2	0.331076	0.000503339	0.00340531
Rapgef1	-0.488191	0.000507732	0.00343254
Phemx	0.457417	0.000510864	0.0034512
Ppargc1b	-0.412986	0.000514433	0.00347279
2510005D08Rik	0.618449	0.000516954	0.00348729
2610024E20Rik	-0.391679	0.000518666	0.00349631
Muc2	-0.450137	0.000519686	0.00349938
Smbp	0.538499	0.000519874	0.00349938
Itch	-0.399295	0.000520754	0.00350277
2210409M21Rik	0.354385	0.000522044	0.00350892
Bcl3	0.497092	0.000523152	0.00351383
Cst3	0.352058	0.000524825	0.00352253
Man1c1	-0.377892	0.000525435	0.00352408
Plscr1	-0.457019	0.000530966	0.00355664
1810009A15Rik	0.368541	0.000531053	0.00355664
Pirb	0.543918	0.000534075	0.00357431
S100a10	0.41609	0.000540854	0.00361708
2810002N01Rik	0.371402	0.000542402	0.00361806
Bre	0.385389	0.000542942	0.00361806
Rgs10	0.434807	0.000541826	0.00361806
4933407N01Rik	0.45976	0.000542873	0.00361806
Tlr8	0.463955	0.000542916	0.00361806
Gtf2e2	0.38847	0.000545213	0.0036306
Apg12l	-0.368569	0.000546844	0.00363886
2010003I19Rik	0.436086	0.00054724	0.00363889
1810059G22Rik	0.367084	0.000547922	0.00364083
Uck1	-0.410318	0.000549189	0.00364405
H3f3b	-0.34744	0.000549163	0.00364405
Rab17	-0.414249	0.000550819	0.00365226
scl0003251.1_21	-0.483885	0.000551511	0.00365425
Mtap	0.386722	0.000555895	0.00368068
Bloc1s1	0.475267	0.000556821	0.00368419
Sbk	0.402422	0.000558506	0.00369272
Cklfsf4	0.384895	0.000560075	0.00370046
Snx2	0.591738	0.000563806	0.00372248
Rab11a	0.399889	0.000567114	0.00374167
Swap70	0.376401	0.00056834	0.00374445
Ranbp1	0.382283	0.000568167	0.00374445
Hist1h4h	0.444165	0.000572405	0.00376857
Cacybp	0.590708	0.000572873	0.00376899
Rtdr1	0.392647	0.000573607	0.00377115
Etv4	-0.499421	0.000576782	0.00378935
4933427L07Rik	-0.374447	0.000579361	0.00380361
Brd1	-0.408358	0.000579908	0.00380452
Dnclc1	0.543987	0.000583454	0.00382509
Sf3a1	0.410316	0.00058492	0.00383201
Pole3	0.426372	0.00058619	0.00383763
Mapkapk3	-0.386109	0.000595653	0.00389684
Uqcrb	0.40017	0.000596205	0.00389772
Nsdhl	0.353895	0.000597565	0.00390387
Rtn4	0.376879	0.000598916	0.00390995
Smarca3	-0.559173	0.000601383	0.0039187
Pold4	0.369122	0.000601939	0.0039187
5530600A18Rik	0.398743	0.0006016	0.0039187
Sumo1	0.500657	0.000601152	0.0039187
Hira	0.392056	0.000602748	0.00392123
Cklfsf3	-0.334271	0.000604078	0.00392714
Txndc7	0.541486	0.000605333	0.00393256
Rybp	-0.340687	0.000607384	0.00394313
Scd1	-0.454979	0.00060817	0.00394548
AA673488	-0.350947	0.000608738	0.00394642
Uap1l1	-0.523446	0.000609741	0.00394742
Tdrkh	0.384839	0.0006095	0.00394742
Sulf2	0.459976	0.00061403	0.00397243
Ard1	0.433316	0.000615149	0.00397691
Tfdp1	0.377781	0.000615658	0.00397744
2700067D09Rik	-0.368476	0.000616514	0.00398021
Syngr2	0.355855	0.000616984	0.00398049
Cyp20a1	0.458177	0.000620224	0.00399862
Dgat1	-0.412533	0.000622287	0.00400637
Paip1	0.368462	0.000621941	0.00400637
Rrm2	0.717784	0.000622915	0.00400765
Cbx7	-0.39016	0.000624437	0.00401467
Slc35c1	-0.321278	0.000630599	0.00405149
Dmtf1	-0.421655	0.000634427	0.00407328
Usp20	-0.361784	0.00063552	0.00407748
Gga2	-0.340616	0.000646691	0.0041463
6430604K15Rik	-0.412118	0.000647849	0.00415087
Dok3	0.36621	0.000649606	0.00415926
Grpel2	-0.477604	0.000651985	0.00416591
1200009K13Rik	0.395616	0.000651546	0.00416591
Mapk11	0.464076	0.000651744	0.00416591
Nspc1	-0.35659	0.000659361	0.00420726
Mospd3	0.426399	0.000659074	0.00420726
Igk-C	-1.20388	0.000661141	0.00421285
2310014H01Rik	0.361203	0.000661001	0.00421285
Unc119	0.382328	0.000664459	0.0042311
1810031K02Rik	0.419668	0.000665084	0.00423219
Irak2	-0.399342	0.000667261	0.00424314
2410016F19Rik	0.504371	0.000667761	0.00424343
Tgif	-0.376006	0.000670686	0.00425744
2810437L13Rik	0.439077	0.00067088	0.00425744
Wsb1	-0.390207	0.00067289	0.00426729
Plk4	0.452803	0.000673712	0.00426959
Bfar	-0.358393	0.000676425	0.00428387
Pcdha11	0.42696	0.000677338	0.00428674
2610318C08Rik	0.501246	0.000677835	0.00428697
1200013B22Rik	-0.377781	0.000678668	0.00428933
0610025P10Rik	-0.323041	0.000679446	0.00429134
LOC432555	0.326863	0.000684434	0.00431991
Fabp3	0.425881	0.00068536	0.00432283
Rab20	-0.430907	0.000685834	0.00432289
BC019560	-0.474622	0.000686746	0.00432571
Sos2	-0.564065	0.000691472	0.0043496
Serpinb6a	-0.328798	0.000691345	0.0043496
2410008K03Rik	-0.39426	0.000692616	0.00435385
Acrbp	-0.479136	0.000694367	0.00436192
BC019206	-0.445032	0.000702974	0.00440854
Nisch	-0.431502	0.000703311	0.00440854
Myo6	-0.418348	0.000703954	0.00440854
Taf5l	-0.392278	0.000703541	0.00440854
Nudt2	0.384562	0.000704154	0.00440854
Tnnt1	0.346435	0.000705987	0.00441704
Elmo1	-0.410135	0.000707087	0.00442095
Ugt1a6	-0.527519	0.000715544	0.00447083
Dusp1	-0.324951	0.000717476	0.0044799
Timm44	-0.339422	0.000727395	0.00453879
9130023D20Rik	-0.398733	0.000728876	0.00454499
Ptpn12	-0.415649	0.00073026	0.00455057
Rabl5	0.483216	0.000731334	0.00455422
Pgm2	-0.354392	0.000733123	0.00455926
Mtch2	0.375081	0.000732965	0.00455926
E2f1	0.354944	0.000734973	0.00456772
Prss22	-0.505638	0.000737227	0.00457867
3110050K21Rik	-0.542306	0.000738959	0.00458637
MGC68323	0.581645	0.000745276	0.0046225
1810035L17Rik	0.403831	0.000749499	0.0046456
Lrba	-0.456512	0.000753413	0.00466675
Nr6a1	-0.389786	0.000757159	0.00468684
4833420G17Rik	-0.527442	0.000758266	0.00468746
Pcdhgc5	0.471253	0.000758016	0.00468746
Nsbp1	0.462325	0.000760245	0.00469658
Utx	-0.352657	0.000765032	0.00472302
Slc2a6	-0.440915	0.000766416	0.00472843
1500016L11Rik	0.364138	0.000767397	0.00473135
Ubl4	0.458078	0.000770373	0.00474656
D15Ertd735e	-0.396144	0.000773855	0.00476486
Camk2b	-0.538578	0.000776567	0.00477059
Zfp236	-0.38274	0.000776834	0.00477059
Prdx2	0.363557	0.000775344	0.00477059
AW547186	0.414212	0.000776229	0.00477059
DXBwg1396e	-0.37226	0.000778594	0.00477825
Acvrl1	0.551092	0.000780843	0.00478889
Spnb2	-0.404004	0.000782027	0.004793
1110060F11Rik	0.443083	0.000786312	0.00481609
Axin	-0.375387	0.000788448	0.0048252
E030024M05Rik	0.533402	0.000788833	0.0048252
Kif1b	-0.373207	0.000789941	0.00482563
4921528G01Rik	0.455835	0.000789918	0.00482563
Tjp2	-0.46194	0.000791212	0.00483023
H2-D1	-0.363457	0.000792703	0.004833
Polr3k	0.396223	0.000792231	0.004833
Fnbp4	-0.425134	0.000794522	0.00483542
BC003332	-0.361291	0.000794247	0.00483542
Arl6ip5	0.501731	0.000794658	0.00483542
Smad1	0.364515	0.000798515	0.00485433
Cklfsf7	0.460028	0.000798807	0.00485433
D13Wsu64e	-0.380652	0.000800385	0.00486075
1110001J03Rik	0.356029	0.000803371	0.00487253
Nqo2	0.406343	0.000803059	0.00487253
Esd	-0.399755	0.000814284	0.0049355
D130059P03Rik	-0.513326	0.000815542	0.00493685
BC011468	-0.469693	0.000815565	0.00493685
AW555464	-0.34948	0.000819463	0.00495722
6330503K22Rik	-0.375316	0.000824455	0.00498418
Psmc6	0.421583	0.000827271	0.00499796
B430306N03Rik	-0.435311	0.000828776	0.00500381
Elf2	-0.401209	0.000832409	0.00502249
Zmpste24	0.3483	0.000850891	0.00513068
Ppm1h	-0.565293	0.000853302	0.00513832
Elmo1	-0.407109	0.000853813	0.00513832
Zc3hdc8	-0.396	0.000853692	0.00513832
Sas	0.368303	0.000855714	0.00514644
Sec61b	0.456115	0.000856486	0.00514775
Gpt1	-0.351258	0.000857357	0.00514967
Zfp148	-0.455485	0.000859766	0.00515826
Uhrf2	-0.367991	0.000859895	0.00515826
Mscp	-0.368948	0.000861376	0.00516382
2410011G03Rik	0.472751	0.000863783	0.00517335
Apbb1ip	0.545862	0.000864076	0.00517335
6330583M11Rik	0.426579	0.000865915	0.00518103
Coro1c	-0.426328	0.000867658	0.00518813
Cenpa	-0.520932	0.000870645	0.00520265
Snrpd1	0.352315	0.000872944	0.00521304
Ing4	-0.416601	0.00087442	0.00521851
Bach	0.325292	0.000877889	0.00523296
Camk1d	0.376842	0.000877965	0.00523296
Cebpb	-0.326182	0.000878628	0.00523357
Mxd4	0.458311	0.00088119	0.00524547
Slc39a7	-0.48665	0.000887478	0.00527953
Rasgrp3	0.478	0.000891106	0.00529773
Arhgap24	-0.336797	0.000892354	0.00530001
Sec15l1	0.525303	0.000892628	0.00530001
6330407G04Rik	-0.371475	0.000894658	0.00530869
Asf1b	0.54009	0.000895991	0.00531201
Rhog	0.572616	0.000896359	0.00531201
Ciz1	-0.353452	0.000904821	0.00535624
2010321M09Rik	0.424845	0.000904972	0.00535624
Tgm1	-0.38822	0.000908982	0.00537655
3110050K21Rik	-0.46446	0.000910512	0.00538219
Tgif	-0.327806	0.000911388	0.00538395
Hip1	-0.369828	0.000915916	0.00540727
Hist1h2bn	0.324014	0.000916545	0.00540756
Pvrl2	0.464296	0.0009172	0.00540784
1200009F10Rik	0.475006	0.000917754	0.00540784
Ppp1ca	0.319041	0.000919726	0.00541603
9230101K24Rik	0.443584	0.000922226	0.00542733
Cyp20a1	0.370358	0.000923489	0.00543133
4833418A01Rik	-0.385236	0.000931745	0.00546599
BC038286	-0.353317	0.000929982	0.00546599
Olfr965	0.386071	0.000931286	0.00546599
Prps2	0.428806	0.000932316	0.00546599
D8Ertd354e	0.491802	0.00093215	0.00546599
2310047C17Rik	-0.31398	0.000933474	0.00546884
Tsn	0.365461	0.000934563	0.00546884
Cdc42ep3	0.496268	0.000934425	0.00546884
Copeb	-0.463004	0.000935385	0.00547021
Arid1a	-0.362092	0.000937529	0.00547931
6430527G18Rik	-0.555651	0.000941692	0.00549922
Sipa1l1	0.409458	0.000942116	0.00549922
Cep1	-0.417149	0.0009431	0.00550152
5830427D03Rik	-0.519044	0.000946905	0.00551969
Hat1	0.320258	0.000947993	0.00551969
1110019L22Rik	0.383329	0.000947758	0.00551969
Prkcabp	-0.370082	0.000951442	0.00553631
Tlr6	0.307247	0.00095566	0.00555739
BC028278	0.398187	0.000957241	0.00556311
Ap2m1	0.352092	0.000962352	0.00558932
Nutf2	0.4205	0.000964784	0.00559995
Creld1	-0.385069	0.000966311	0.00560533
AV312086	-0.438129	0.000969251	0.00561671
Ndufb3	0.412733	0.000970082	0.00561671
Gmpr	0.465205	0.000969521	0.00561671
1110003A17Rik	-0.342861	0.000972657	0.00562463
Tubb4	0.374594	0.000972456	0.00562463
Cias1	-0.518134	0.000978417	0.00565442
BC019977	-0.332396	0.000981925	0.00567118
Ryk	0.325318	0.000983391	0.00567613
Prosapip1	-0.333207	0.000984243	0.00567753
Qscn6	0.535919	0.00098637	0.00568628
P2ry1	-0.407692	0.000996826	0.00573591
4933427D14Rik	-0.370241	0.000996452	0.00573591
Rab4a	-0.310455	0.000995764	0.00573591
Stxbp2	-0.385879	0.00100133	0.00575825
Catns	0.378446	0.00100399	0.00576998
Pitpnm1	-0.371094	0.00100775	0.00578773
Ssr4	0.363594	0.00100832	0.00578773
Clcn3	-0.431538	0.00100897	0.00578792
2310047I15Rik	-0.445757	0.00101022	0.00579152
1700022N24Rik	-0.316418	0.00101286	0.0058031
2410016F19Rik	0.404141	0.00101401	0.00580612
Cycs	0.438986	0.00101916	0.00582839
Csda	0.469857	0.00101862	0.00582839
Dmwd	0.423152	0.00102345	0.00584937
Rad54l	0.451389	0.00102469	0.00585288
Rassf1	-0.315141	0.00102733	0.00585716
BC014795	0.309661	0.00102726	0.00585716
Gpr172b	0.406107	0.00102654	0.00585716
Itm2b	0.293697	0.00102875	0.00586168
Gmeb2	-0.382363	0.00103143	0.00587337
Syk	-0.473306	0.00103638	0.00589794
Gus	-0.367365	0.00103893	0.00590883
9930027N05Rik	0.469925	0.00103968	0.00590951
Ak3l	0.34114	0.0010457	0.00594011
Igh-6	-0.540253	0.00105109	0.00596706
1810020E01Rik	0.400534	0.00105537	0.00598774
Vps16	-0.395789	0.00105604	0.00598787
D5Ertd593e	0.401474	0.00105962	0.00600452
0610009B22Rik	0.412914	0.00106166	0.00600941
Slc13a3	0.726041	0.00106177	0.00600941
1190005I06Rik	-0.429039	0.00106424	0.00601604
Mapbpip	0.410988	0.0010638	0.00601604
Stip1	0.451997	0.00106513	0.00601746
C530015C18	-0.382115	0.0010681	0.00602716
1810056O20Rik	0.359522	0.00106858	0.00602716
Tceb1	0.376267	0.00106879	0.00602716
Lyar	0.385637	0.00106958	0.00602797
Polrmt	-0.35435	0.00107987	0.00607976
4833421E05Rik	0.326624	0.0010807	0.00607976
Cbx3	0.400277	0.00108073	0.00607976
Bbc3	-0.392188	0.00108319	0.00608994
Nars	-0.424382	0.00108441	0.00609015
Nap1l1	0.475673	0.00108454	0.00609015
Wfikkn1	-0.424086	0.00108699	0.00609957
Col7a1	-0.403192	0.00108753	0.00609957
Sfpq	-0.317801	0.00108874	0.00610272
Ndufa5	0.480037	0.00108968	0.00610432
Zfp566	0.389735	0.00109166	0.00611169
Arl6	0.344282	0.00109319	0.00611663
Fbxo38	-0.407581	0.00110066	0.0061547
Ube2m	0.360728	0.00110356	0.0061672
Tada2l	-0.328853	0.00110719	0.0061838
BC004004	0.448976	0.00111068	0.00619957
Idh3a	0.434857	0.00111302	0.0062089
AI315068	-0.443532	0.00111926	0.00622991
Dmtf1	-0.418699	0.00111997	0.00622991
Vegfa	-0.408371	0.00112146	0.00622991
Usp18	-0.379383	0.00111844	0.00622991
7030401O21Rik	-0.378319	0.00112013	0.00622991
Sec23ip	-0.329324	0.00112123	0.00622991
Pira6	0.471595	0.00111942	0.00622991
Olfm1	0.360485	0.00112512	0.00624648
C630029K18Rik	-0.388736	0.00112975	0.00626846
Plekhf2	0.388627	0.00114323	0.00633948
Oasl1	0.379001	0.00114405	0.00634026
Wdr9	-0.430498	0.00115903	0.00641948
5830411E10Rik	-0.521394	0.00116033	0.00642286
Ehmt1	-0.432496	0.00116188	0.00642379
Tardbp	-0.413144	0.00116175	0.00642379
Myh9	-0.448413	0.00117099	0.00647031
Mrvi1	0.425605	0.00117518	0.00648959
4833422F06Rik	0.405073	0.00118017	0.0065133
Ptpn23	-0.466036	0.00118673	0.00654564
Baiap2	-0.490714	0.0011922	0.0065719
D230037D09Rik	-0.479992	0.00119775	0.00659469
Polr3a	-0.362901	0.0011972	0.00659469
Ncoa1	-0.361776	0.00120135	0.00660366
Abhd8	0.341268	0.00120147	0.00660366
Kctd12	0.506872	0.0012015	0.00660366
Sca2	-0.375894	0.00120319	0.00660901
Ak4	-0.54534	0.00121589	0.00667487
AA467197	0.377901	0.00121734	0.00667887
Tnfsf14	-0.48684	0.00122867	0.00673707
Myo10	-0.375793	0.00123172	0.00674982
Zfp95	-0.404946	0.0012438	0.00681201
Tuba6	0.315296	0.00125034	0.00684382
Cfl1	0.505948	0.00125188	0.00684823
Jag1	0.482181	0.00125835	0.00687958
Stau1	0.310452	0.00126304	0.00690114
Pcyt2	-0.390455	0.001266	0.00691331
6330416G13Rik	-0.33529	0.0012679	0.00691362
scl000510.1_2	0.402295	0.00126746	0.00691362
L259	0.435315	0.00126829	0.00691362
Lrrfip2	-0.397724	0.00127206	0.00693011
Rasa4	-0.43313	0.00127391	0.00693108
Btbd12	-0.355883	0.00127303	0.00693108
Sqrdl	0.448691	0.00127447	0.00693108
Enpp1	-0.319972	0.00127635	0.00693725
Als2cr3	-0.331266	0.00127907	0.006948
Gdi1	-0.518381	0.00128827	0.00699389
Ctsz	-0.318672	0.00129025	0.0069965
Ttc11	0.465697	0.00128992	0.0069965
Snag1	-0.304016	0.00129514	0.00701891
Adprtl3	-0.379813	0.00129799	0.00702619
Ccl12	0.42067	0.0012976	0.00702619
Atp6v0b	-0.337906	0.00130416	0.0070555
B430201A12Rik	0.364612	0.00130879	0.00707234
Eif5a	0.36977	0.00130875	0.00707234
2600017H08Rik	0.463902	0.00131284	0.0070901
4930403O06Rik	0.44336	0.00131683	0.00710751
Ehmt1	-0.324751	0.00132086	0.00712514
1700113I22Rik	0.400661	0.00132376	0.00713665
Rgs14	0.379936	0.00132753	0.00715282
5730453I16Rik	-0.427339	0.00132988	0.00715387
Slc35e3	0.340745	0.00133079	0.00715387
Hoxb7	0.357199	0.00132946	0.00715387
Ptp4a2	0.380987	0.00133023	0.00715387
Cd97	0.525527	0.00133157	0.0071539
Prim1	0.356786	0.00133364	0.00716094
Rom1	0.374174	0.00133971	0.00718111
Tipin	0.455241	0.00133922	0.00718111
2610205H19Rik	0.476162	0.00133904	0.00718111
Zfp422-rs1	-0.372771	0.00134434	0.00719348
Bzrp	0.392302	0.00134343	0.00719348
Dck	0.425629	0.00134391	0.00719348
Dicer1	-0.376563	0.00134555	0.00719583
Litaf	-0.318727	0.00134974	0.00721411
BC010250	-0.427085	0.0013554	0.00724019
Prkdc	-0.408805	0.00135955	0.00725406
BC005682	0.336174	0.00135903	0.00725406
Sntb2	-0.430205	0.00136193	0.00726259
Fbxo9	-0.340802	0.00136589	0.00727956
Ccnd3	0.401688	0.00136979	0.00729613
Gpr109b	0.43465	0.00137403	0.00731454
4122402O22Rik	-0.416929	0.00137935	0.00733868
AI747699	0.333692	0.00138138	0.00733965
Ctsh	0.334594	0.0013819	0.00733965
Slc11a1	0.365913	0.00138048	0.00733965
Tal2	0.440197	0.0013889	0.00737263
2600014M03Rik	-0.475548	0.00139799	0.00741666
Cpeb3	-0.52168	0.00139995	0.00742285
Skp1a	0.390361	0.0014008	0.00742314
Alg2	0.338247	0.00140262	0.00742854
Tceb2	0.353458	0.00140686	0.00744402
AA959742	0.513726	0.00140714	0.00744402
Hnrpa0	0.401154	0.00140868	0.00744793
Uck1	-0.406245	0.00141207	0.00746161
Hnrph1	-0.423687	0.00141332	0.00746401
5930434B04Rik	-0.33595	0.00141915	0.00749055
Rpl27a	0.328978	0.00142563	0.00752051
Rbm6	-0.314052	0.00142731	0.00752507
Swap70	0.313983	0.00143579	0.00755695
Ssbp2	0.334026	0.00143524	0.00755695
Fxc1	0.43813	0.00143515	0.00755695
Dock5	-0.341459	0.00143864	0.00756768
Col23a1	-0.515576	0.00145396	0.00764397
4921505C17Rik	-0.384104	0.00145687	0.00765492
Zfp535	-0.354935	0.00146695	0.0077033
Rpa2	0.495924	0.00146773	0.0077033
2610015P09Rik	-0.355814	0.00147017	0.0077118
4930402H24Rik	-0.341548	0.00147587	0.00773295
Cox7a1	0.386557	0.00147522	0.00773295
Bri3	-0.368513	0.00148427	0.00777258
BC066107	-0.365891	0.00148957	0.007796
Rsu1	0.56758	0.00149703	0.0078306
Lgals9	0.445786	0.0015008	0.00784593
Tcte1l	0.503538	0.00150746	0.00787634
Ttc16	0.387093	0.00150872	0.0078785
Birc5	0.5524	0.00151238	0.00789318
9230112O05Rik	-0.352201	0.00151458	0.00790022
3110001D03Rik	0.360017	0.00151571	0.0079017
Psmd2	-0.515358	0.00152098	0.00792057
Man2a2	-0.438075	0.00152188	0.00792057
Mir16	-0.315774	0.00152177	0.00792057
H13	0.426749	0.00152549	0.00793494
Maged2	0.355905	0.00152718	0.0079365
Myd88	0.388824	0.0015275	0.0079365
Dci	0.312292	0.0015367	0.00797988
Rad52b	-0.334048	0.00154055	0.00799544
E030006K04Rik	0.327095	0.00154286	0.00800294
9030227G01Rik	-0.452927	0.00154446	0.00800676
Git2	-0.388372	0.00155358	0.00804512
Bloc1s1	0.487831	0.00155316	0.00804512
1810043M20Rik	-0.372694	0.00155774	0.00806218
Ifitm2	0.35853	0.00156209	0.00808018
Atp6v1a1	-0.498298	0.0015632	0.00808143
Cstf3	-0.330036	0.00156463	0.00808261
E130016E03Rik	0.375208	0.00156516	0.00808261
Kifc5a	0.465476	0.00157161	0.00811143
5730596K20Rik	0.351985	0.00157994	0.00814989
Bcl2l2	-0.343144	0.0015853	0.00817303
5730449L18Rik	0.390729	0.00158792	0.00818201
1110060O18Rik	-0.358898	0.00159151	0.00819144
Sec61g	0.357429	0.00159112	0.00819144
Mlycd	-0.391809	0.00159495	0.00820461
Pgcp	0.406546	0.00159804	0.00821597
1810045K07Rik	-0.498051	0.00159958	0.00821934
Mitc1	-0.310143	0.0016085	0.00825696
Adam15	0.298455	0.00160867	0.00825696
Raf1	-0.358966	0.00161337	0.0082765
9530068E07Rik	0.313731	0.00161955	0.00829918
Oplah	0.429013	0.00161957	0.00829918
Esam1	-0.523077	0.00162588	0.00830783
Mnab	-0.428343	0.00162228	0.00830783
1700037H04Rik	0.301227	0.00162569	0.00830783
Rab8a	0.333044	0.00162428	0.00830783
Ccnh	0.401864	0.00162575	0.00830783
Taf12	0.4733	0.00162661	0.00830783
Aplp2	-0.322147	0.00162817	0.00831126
Ddx26	-0.364324	0.00162965	0.00831426
Smfn	0.407678	0.00163067	0.00831492
1110014C03Rik	0.420472	0.00164085	0.00836221
B130040O20Rik	-0.53146	0.00164245	0.0083635
1110031B06Rik	-0.366479	0.00164289	0.0083635
Gdi3	0.496534	0.00164892	0.00838958
Glg1	-0.39837	0.00165378	0.00840975
Pabpc1	0.488438	0.00165627	0.00841778
Cryab	0.31123	0.00165963	0.0084257
Grcc10	0.327073	0.00165964	0.0084257
Rps27l	0.415623	0.00166332	0.00843981
Sdfr2	-0.407586	0.00166791	0.00845809
Prdx4	0.334925	0.00166874	0.00845809
C87860	0.353518	0.00167784	0.00849961
E030041M21Rik	-0.38655	0.0016808	0.00850996
Hrb	-0.344734	0.00169368	0.00857054
Trim26	-0.339848	0.00170674	0.00862721
0610006O14Rik	0.358335	0.00170587	0.00862721
Gm1012	-0.370544	0.00170823	0.0086301
Calm3	0.333542	0.0017231	0.00870047
Dusp6	0.436365	0.00173274	0.00874442
Gnb2-rs1	0.477516	0.00173771	0.00876474
Ttc19	0.356806	0.00174218	0.00878254
4933434G05Rik	-0.51441	0.00174352	0.00878455
D7Wsu128e	0.416727	0.00174662	0.0087954
Ppp4r1	-0.354873	0.00174847	0.00879998
4930432B04Rik	-0.359671	0.00175551	0.00883062
Als2	-0.319994	0.00176024	0.00884966
Nasp	0.349307	0.00176135	0.00885043
6030443O07Rik	-0.41532	0.00176885	0.00887857
Tubb5	0.519712	0.00176796	0.00887857
Gapd	0.313392	0.00176996	0.00887936
Mrps18c	0.362208	0.00177356	0.00889263
Cln5	-0.306499	0.00177557	0.00889789
Hic2	-0.399157	0.00177803	0.00890214
Pitpn	0.317001	0.00177833	0.00890214
AA960558	-0.358289	0.00178779	0.00894473
1810038H16Rik	-0.331873	0.00179614	0.00898167
Dscr1	-0.368849	0.00179757	0.008984
Arhgef6	0.389508	0.00180423	0.00901244
Pdcd4	0.380483	0.00181666	0.00906969
Prkx	-0.305839	0.00182166	0.00908975
Pi4k2a	-0.368175	0.00182885	0.00912077
2700094L05Rik	0.346682	0.00183121	0.00912765
Nt5c2	0.410223	0.00183626	0.00914789
Mphosph6	0.421468	0.00184156	0.0091645
Scotin	0.439781	0.00184135	0.0091645
Ddx19	0.337963	0.00184579	0.00918067
Arrb2	0.327547	0.00184704	0.00918197
Commd1	0.523163	0.00185209	0.00920218
Zfp28	-0.326016	0.00185459	0.00920477
Trappc2	0.351793	0.00185558	0.00920477
Mtus1	0.38046	0.00185552	0.00920477
Hspa4	0.321123	0.00186409	0.0092421
4930422J18Rik	0.378781	0.00187003	0.00926169
Nfkbiz	0.510776	0.00186971	0.00926169
Cklfsf6	0.328537	0.00187213	0.00926715
Hp1bp3	-0.277542	0.00187581	0.00928041
Rabl2a	-0.334297	0.00187822	0.00928741
6430548M08Rik	-0.329764	0.00187962	0.00928941
Asl	-0.362175	0.00188324	0.00930238
Ptgs1	0.36277	0.00188429	0.00930263
Morf4l1	0.528893	0.00188846	0.00931826
1190002N15Rik	0.325729	0.00189231	0.00932244
Rbms1	0.372812	0.00189034	0.00932244
Dtx4	0.411377	0.00189135	0.00932244
Cdc42se1	0.370979	0.00189499	0.00933073
Rab10	0.524471	0.00190919	0.00939569
Ap4m1	0.31437	0.00191073	0.00939831
Bbx	-0.349967	0.00191345	0.0094067
H2-DMa	0.49162	0.001915	0.00940936
2610319K07Rik	0.332455	0.00191873	0.00942256
BC004012	0.334843	0.00191971	0.00942256
Rpl31	0.305101	0.00192315	0.00943446
Prpsap1	-0.356596	0.00193426	0.00948396
AI315068	-0.339673	0.00194212	0.00951248
Ptbp1	0.2913	0.00194188	0.00951248
Mmrn2	-0.374087	0.00194493	0.00951626
2410001H17Rik	0.335046	0.00194394	0.00951626
2310016M24Rik	0.372001	0.00194597	0.00951637
U2af1	0.395316	0.00194816	0.00952206
Atp2a2	-0.393557	0.00195349	0.00954241
Mif	-0.325008	0.00195437	0.00954241
Rab3il1	0.401546	0.00196105	0.00957002
Rngtt	-0.405564	0.00197589	0.00963735
Mint	-0.441745	0.00197852	0.00964514
Hist1h3i	0.353872	0.00198157	0.00965196
Pole	0.441108	0.00198199	0.00965196
Ssr4	0.321504	0.00199192	0.00969526
Pip5k2c	-0.281693	0.0019963	0.00970794
Lzp-s	0.492663	0.00199661	0.00970794
Tnfsf13	-0.444011	0.00199814	0.00971031
D15Ertd621e	-0.42204	0.00200014	0.00971496
Cd9	-0.444924	0.00201659	0.00978974
Map17	-0.383655	0.00203927	0.00988443
Rutbc3	-0.38017	0.00203731	0.00988443
Rpl12	0.335204	0.00203821	0.00988443
4930455F23Rik	0.349967	0.00204904	0.00992659
2310005N01Rik	0.445086	0.00205028	0.00992744
Col4a3bp	-0.305137	0.00206519	0.00999446
D230025D16Rik	-0.298261	0.00206935	0.009998
Ppp3cc	0.346717	0.00206751	0.009998
BC013529	0.374777	0.00207022	0.009998
Dnajc12	0.427122	0.00206867	0.009998
