# Supplementary material for: Transcriptome Analysis of Genes Regulated by Cholesterol Loading in Two Strains of Mouse Macrophages Associates Lysosome Pathway and ER Stress Response with Atherosclerosis Susceptibility
Source: PLoS One. 2013 May 21;8(5):e65003. doi: 10.1371/journal.pone.0065003 (PMC3660362; doi:10.1371/journal.pone.0065003)
Supplement: Table S12 — Regulated transcripts with a significant cholesterol loading-strain interaction effect that overlap between experiment 1 and 2 datasets. (XLS) [file pone.0065003.s014.xls]

## Sheet: Sheet1
Table S12: Regulated transcripts with a significant cholesterol loading-strain interaction effect that overlap between experiment 1 and 2 datasets
	Experiment 1 data		Experiment 2 data
Gene Symbol	Log2Fold Change	FDR Adjusted P-Value	Log2Fold Change	FDR Adjusted P-Value
Chac1	-2.67843	1.98339e-11	-4.7386	5.81277e-08
Trib3	-2.30476	3.95844e-11	-4.06539	8.90217e-10
Dok2	1.37131	1.37384e-10	1.01569	0.000127165
Gadd45a	-1.47234	1.70923e-10	-0.889523	0.00404177
Gdf15	-1.67972	1.72702e-10	-2.46513	1.61005e-07
Cd300lf	-1.50751	1.79204e-10	-1.15471	0.0013567
Cxcl14	1.65802	3.46053e-10	2.02782	1.90603e-07
Asns	-1.48201	5.89326e-10	-2.65741	1.95544e-08
Slc6a9	-1.42169	8.71119e-10	-1.91799	4.3567e-07
2310016C08Rik	-1.42205	1.17029e-09	-0.860511	0.00300455
Clec4a1	1.57056	1.94223e-09	1.09736	0.00321658
Irak3	1.3914	2.0449e-09	-0.849445	0.000572024
Rsad2	-1.28523	2.54613e-09	-1.24617	0.00010546
Uhrf1	1.70574	2.92107e-09	2.56556	2.48637e-06
Stap1	1.71115	3.25451e-09	1.87262	1.07707e-07
Ppap2b	-1.49918	3.69768e-09	-1.40086	0.00179871
Sqstm1	-1.16969	4.59708e-09	-1.15094	3.85408e-05
Tgfbi	1.34201	8.36154e-09	1.43318	1.25591e-05
Aif1	1.50273	1.5065e-08	0.932654	0.000580885
Adrb2	0.940159	1.70607e-08	1.6087	6.23711e-06
Cd274	-1.10071	1.77727e-08	-1.83105	6.99082e-08
Tnfaip2	-1.2839	2.09398e-08	-0.747924	0.00184285
Ccl4	-1.57075	2.75135e-08	-0.788623	0.00269588
Trib3	-0.978212	3.70436e-08	-2.38516	2.15249e-07
P2ry6	0.94892	4.51421e-08	0.771361	0.000300448
Mcm5	1.27235	5.45864e-08	1.91851	1.85292e-06
Ddit3	-1.03682	1.00568e-07	-2.62195	3.0365e-10
Gadd45g	-1.05554	1.90681e-07	-1.07437	0.00077246
Tst	-1.09308	2.2463e-07	-0.863782	0.000540263
Atf4	-0.861526	2.68093e-07	-1.32225	2.35416e-05
LOC100047619	-0.830561	2.68093e-07	-4.12466	3.0365e-10
Myd116	-1.20826	3.25959e-07	-1.35938	6.50483e-07
Itgam	1.02788	3.89152e-07	0.617618	0.000737589
X99384	1.2719	4.7761e-07	1.92068	2.88944e-07
1110017D15Rik	-1.00719	4.94724e-07	-0.776922	0.000274947
Clec4e	-0.977383	5.27542e-07	-1.3688	5.31734e-05
Fignl1	0.910576	5.53659e-07	1.64142	7.86194e-06
Aqp9	-0.935519	5.6254e-07	-3.69037	3.0365e-10
Mef2c	0.897858	1.2468e-06	1.36033	5.67112e-07
Pigz	1.08054	1.39396e-06	0.687782	0.00381004
Arhgap4	0.783754	1.39963e-06	0.713052	0.000374869
Fkbp11	-0.767216	1.44624e-06	-2.0751	4.8148e-05
Trib3	-0.988896	1.70763e-06	-2.53489	1.2958e-06
Cd14	0.828959	1.75995e-06	0.996602	0.000109698
Fcgr4	0.66144	2.13147e-06	-1.89004	2.49349e-08
Cnn2	0.870611	2.5949e-06	-0.868883	0.00603809
Cd276	0.915531	2.65287e-06	1.27722	0.001278
Emr1	1.08097	3.54054e-06	0.928983	0.00329387
Erdr1	-1.01533	4.02791e-06	-1.26102	0.00713494
Prc1	0.925001	4.02791e-06	2.07849	4.58193e-06
Emp2	0.890711	4.54342e-06	1.09728	0.000695168
Sult1a1	1.08712	5.18393e-06	1.64443	7.86194e-06
Lig1	0.688287	5.18851e-06	1.97701	2.24249e-06
Cdkn1c	-0.877936	5.71796e-06	-1.6292	0.000153555
Mgl1	0.984745	5.71796e-06	1.44332	0.00174263
Ltb4r1	1.01801	5.74439e-06	1.02166	0.00159698
Gtpbp2	-0.756261	5.75671e-06	-0.614902	0.00544747
Fgd2	0.868947	5.94272e-06	1.17942	0.000320148
Ifi27	0.804594	6.45008e-06	1.53443	8.26143e-06
Gch1	-0.793425	6.45008e-06	-2.0462	5.66325e-08
Fam129b	-0.757209	8.70698e-06	0.744782	0.00037037
Rnase4	0.929345	1.14664e-05	1.01907	5.18536e-05
Rcan1	-0.606297	1.16216e-05	0.691242	0.00564167
Gpr84	0.722354	1.30413e-05	-1.16157	0.00196292
Slamf7	-0.797537	1.47648e-05	-0.771361	0.0042057
Aars	-0.564985	1.56058e-05	-1.23084	5.37518e-07
Tes	-0.730731	1.6286e-05	-1.06063	0.000157268
Tmem132a	-0.770651	1.76396e-05	0.735831	0.00449633
Mrc1	0.643747	1.77141e-05	0.550691	0.00705607
Abca9	0.799473	1.78373e-05	0.87777	0.00444477
Cdc2a	0.888985	1.95778e-05	0.791728	0.00171066
Mbc2	-0.643378	2.03838e-05	0.526487	0.00374804
Ccr5	0.962002	2.1913e-05	2.24254	1.47394e-08
Tnnc1	0.556687	2.46904e-05	0.746312	0.00055943
Plk2	-0.886835	2.93853e-05	0.919696	0.00214364
LOC100047934	-0.753945	3.98583e-05	-0.974837	1.83198e-05
Lpl	0.735539	4.18073e-05	0.92865	0.000119318
Mcm6	0.793732	4.276e-05	2.19739	1.61005e-07
Chaf1a	0.790002	4.71316e-05	1.22736	2.90891e-05
Pex6	-0.538802	4.99101e-05	0.631357	0.000669115
Syn1	0.605758	5.05827e-05	0.684456	0.000570208
BC031353	-0.575711	5.3934e-05	1.17005	7.01712e-06
Mcm2	0.673733	6.13206e-05	0.930928	0.00895636
Cdc6	0.697455	6.17076e-05	0.957336	0.000481588
Cdca7	0.756341	7.08682e-05	1.6868	9.75871e-05
Tk1	0.806843	7.57236e-05	2.88315	1.39639e-07
Ptk2b	-0.606885	0.000104103	0.481996	0.00809696
Clec4b1	0.624245	0.000106566	-1.0123	0.00193892
Cttnbp2nl	0.479242	0.000112542	0.946361	0.000112184
Setd8	-0.500586	0.000119763	-0.746185	0.00140411
Ccl9	0.90382	0.000120943	0.62399	0.00667059
Ccrl2	-0.841811	0.000128906	-0.966382	0.00184285
Atf4	-0.769482	0.000134506	-1.19869	0.00388145
Tsc22d2	-0.521059	0.000142384	-0.57646	0.00405502
Fbxo32	-0.617268	0.000145472	-1.2263	0.000985388
Pla2g12a	-0.533508	0.000150816	-0.681445	0.0010378
Dcakd	0.518745	0.000165303	0.696289	0.000515766
Susd3	0.716571	0.000177394	1.01737	0.000215156
Tbc1d20	-0.603815	0.00018771	-0.776127	0.000185084
Lbh	0.581647	0.000190115	0.978928	0.000166382
0610037D15Rik	-0.556399	0.000190782	-0.698334	0.00438986
Slc40a1	-0.633469	0.000197343	0.659133	0.00740223
Casp4	-0.588936	0.000208003	-0.971258	0.00246491
Cul7	-0.482981	0.000210415	0.833121	0.00226743
Pfn2	-0.541043	0.000213126	-0.866866	0.00068005
Nrm	0.633502	0.000215146	1.2906	1.29291e-05
LOC100048556	0.684863	0.000223317	-1.84273	5.41612e-06
9030025P20Rik	0.531976	0.000249583	0.523645	0.00869874
Pnpla2	-0.573315	0.000261225	-0.501289	0.00822497
Nusap1	0.632823	0.0003268	1.56178	2.16671e-05
Zfp30	-0.549825	0.00033855	0.547797	0.00958742
1110032E23Rik	-0.54716	0.000359215	0.657226	0.00759809
Rrbp1	0.448149	0.000359215	-0.820697	0.000489636
Plec1	-0.59321	0.000388854	1.07272	1.40315e-05
Rhobtb3	-0.61009	0.000437699	-1.87431	1.85292e-06
Znrf1	-0.609058	0.000441343	-0.456404	0.00676916
Srprb	-0.673239	0.000447636	-0.649783	0.00731383
Cytip	0.51583	0.000464026	1.08205	0.000435893
Ltb	-0.642791	0.000468441	-1.52812	0.000102154
Pmp22	-0.528811	0.000477609	0.593261	0.00225716
Cox6a2	-0.576701	0.000506538	-3.16529	8.51083e-09
Tyms	0.617589	0.000510036	1.46526	4.02926e-06
Eng	0.513406	0.000512636	0.877158	0.00062216
Ptpn6	0.48766	0.000530541	0.6417	0.000540263
Fen1	0.553647	0.000553093	0.816925	0.000229656
Zfp710	0.464564	0.00057223	0.471435	0.00923984
Pdia4	0.585025	0.000574151	-0.678378	0.00398438
Ank	0.604396	0.000594154	0.967446	0.000117398
Nupr1	-0.526067	0.000603555	-2.37181	7.51579e-09
Hlx	0.576236	0.000639554	0.880163	0.000105443
Clspn	0.606723	0.000648667	1.77266	5.95669e-06
Lxn	0.620476	0.000688305	0.674106	0.000235129
Mmp10	0.535744	0.000690684	1.02652	9.56146e-05
Arhgap22	-0.573599	0.000719855	0.897497	0.00089968
Tcf19	0.611835	0.000744766	1.27073	0.000488329
Pde4dip	-0.567491	0.000761935	-0.684854	0.00160101
Chst1	-0.561075	0.000769163	-1.04528	0.000119679
Map3k12	-0.555805	0.000806971	1.06948	0.000181369
Myo9b	-0.491052	0.000848931	0.583718	0.000471428
Soat2	-0.573809	0.000871347	-2.70227	2.88944e-07
Zfp36l1	0.619774	0.000871347	0.996666	0.000741401
AI451557	-0.487077	0.000879172	-0.847475	0.0001359
Gars	-0.415126	0.00103478	-0.811983	1.06494e-05
Mdk	-0.560576	0.00110354	0.757947	0.00646805
Csf1r	0.685329	0.00111552	1.1859	0.000282672
Hspa9	-0.399501	0.0012151	-0.939378	1.02767e-05
Rasgrp1	-0.541568	0.0012461	-1.66735	0.00222401
Capn5	-0.463954	0.00130065	0.609763	0.00330419
Myo9b	-0.510571	0.00133739	0.521934	0.00178041
Clk1	-0.424431	0.00135009	0.684388	0.00298316
Tubb2b	0.700819	0.00136312	0.58617	0.00188528
Mef2c	0.443906	0.00153822	0.798819	0.00403446
Anln	0.534214	0.00159357	1.60475	7.68226e-06
Sars	-0.546339	0.00169104	-1.10267	0.00510312
Slc25a44	-0.430097	0.00170566	-0.992905	5.18536e-05
Lrrc8d	-0.402465	0.00176248	-0.516425	0.00273995
Bid	-0.368794	0.00177295	-0.508962	0.00785172
Ermp1	0.52849	0.00178698	0.539453	0.00773402
LOC100045284	-0.429886	0.00187723	-0.624798	0.00511211
Napsa	0.401498	0.0019112	0.845328	0.00279241
Col18a1	-0.40568	0.00201463	1.69931	3.73228e-06
Endod1	0.431616	0.00208128	0.639041	0.0015244
Dusp6	0.433986	0.00232626	-0.867916	0.00198928
Maged1	0.416276	0.00241674	0.687891	0.00176276
Ehd4	0.364319	0.00257811	0.749888	5.83725e-05
Rcsd1	0.454914	0.00260989	0.685039	0.00120078
Gab1	0.434615	0.00268326	0.627101	0.00256724
Siah2	-0.348203	0.00286109	-0.64327	0.00785172
Matk	-0.485577	0.00288523	1.03621	0.000444776
Tpcn1	0.423011	0.00316667	1.25532	4.51938e-06
Abcb4	0.403391	0.00326867	2.18261	6.26284e-07
Rhob	-0.458503	0.00338226	1.3234	7.39905e-05
Insl6	-0.453862	0.00339226	-0.840752	0.000144317
Plscr1	-0.457019	0.00355664	-0.597329	0.00235892
Rgs10	0.434807	0.00361806	0.800495	0.00173492
Tlr8	0.463955	0.00361806	0.668551	0.00242656
Ankrd40	0.398743	0.0039187	0.402872	0.00719026
Pdia6	0.541486	0.00393256	-0.646815	0.00773402
Nisch	-0.431502	0.00440854	0.693478	0.000900397
E2f1	0.354944	0.00456772	0.625419	0.00215706
Sec61b	0.456115	0.00514775	-0.444442	0.00448967
Abhd12	0.426579	0.00518103	0.950424	0.00687519
Cenpa	-0.520932	0.00520265	1.09749	9.31838e-05
Cebpb	-0.326182	0.00523357	-0.496616	0.00410044
Hip1	-0.369828	0.00540727	0.634639	0.00646805
Ahnak	-0.31398	0.00546884	0.568649	0.00141098
Sipa1l1	0.409458	0.00549922	-0.697283	0.00438986
Hat1	0.320258	0.00551969	0.753242	0.000318651
Gmpr	0.465205	0.00561671	1.1153	0.00120078
Prosapip1	-0.333207	0.00567753	0.56672	0.00110357
Qsox1	0.535919	0.00568628	-0.524885	0.0086647
P2ry1	-0.407692	0.00573591	1.05675	0.00308901
Rad54l	0.451389	0.00585288	1.55865	1.46326e-06
Nars	-0.424382	0.00609015	-0.913635	3.18695e-05
Nap1l1	0.475673	0.00609015	0.597865	0.0021743
LOC100045887	-0.317801	0.00610272	0.54549	0.00267075
LOC100048346	-0.379383	0.00622991	-1.31757	0.000134958
Vegfa	-0.408371	0.00622991	-1.55266	0.000695168
Olfm1	0.360485	0.00624648	1.18729	3.89847e-05
LOC100048556	0.42067	0.00702619	-2.02896	6.0507e-08
Spc25	0.463902	0.0070901	0.850602	0.00287176
Rdm1	-0.334048	0.00799544	0.566636	0.00614032
Centd3	0.327095	0.00800294	1.11469	4.12954e-05
E130016E03Rik	0.375208	0.00808261	1.73073	2.53765e-06
Sec61g	0.357429	0.00819144	-0.587112	0.00550763
Esam	-0.523077	0.00830783	-1.1725	0.00196176
Aplp2	-0.322147	0.00831126	0.504496	0.00636364
Glg1	-0.39837	0.00840975	0.543407	0.00687644
Agfg1	-0.344734	0.00857054	-0.658225	0.0014011
Gpr176	-0.370544	0.0086301	1.27721	0.000513333
Pitpna	0.317001	0.00890214	0.500561	0.0073332
Nfkbiz	0.510776	0.00926169	-1.13253	0.00350887
Rab3il1	0.401546	0.00957002	0.670326	0.00354634
